# Supplementary material for: Evolutionary and Comparative Expression Analyses of TCP Transcription Factor Gene Family in Land Plants
Source: Int J Mol Sci. 2019 Jul 23;20(14):3591. doi: 10.3390/ijms20143591 (PMC6679135; doi:10.3390/ijms20143591)
Supplement: Supplementary file 1 [file ijms-20-03591-s001.zip]

Archive with 12 entries (11 files):
- Supplementary Materials/
- Supplementary Materials/Figure S1.pdf
- Supplementary Materials/Figure S2.pdf
- Supplementary Materials/Figure S3.pdf
- Supplementary Materials/Figure S4.pdf
- Supplementary Materials/Figure S5.pdf
- Supplementary Materials/Table S1.xlsx
- Supplementary Materials/Table S2.xlsx
- Supplementary Materials/Table S3.xlsx
- Supplementary Materials/Table S4.xlsx
- Supplementary Materials/Table S5.xlsx
- Supplementary Materials/Table S6.xlsx
