# Supplementary material for: Evolutionary and Comparative Expression Analyses of TCP Transcription Factor Gene Family in Land Plants
Source: Int J Mol Sci. 2019 Jul 23;20(14):3591. doi: 10.3390/ijms20143591 (PMC6679135; doi:10.3390/ijms20143591)
Supplement: Supplementary file 1 [file ijms-20-03591-s001.zip › Supplementary Materials/Table S2.xlsx]

## Sheet: Table S2
Table S2. Protein motifs of TCP proteins in the land plants examined in the present study.
Motif	Width	E-value	Species	Sequence
1	15	1.0E-1512	Aco,Ac,Atr,At,Bn,Bo,Br,Csi,Eg,Gm,Mp,Mt,Os,Pp,Pt,Sf,Sl,Sm,St,Vv,Zma,Zm	[PQSENAT][SAT][IV][MFLVI][AESTH][STA]TG[TSYHN]G[TIVGS][IVTKLFGM][PLAFQT][ASEFITV][NSILTAVEDG]
2	21	1.5E-974	Aco,Ac,Atr,At,Bn,Bo,Br,Csi,Eg,Gm,Mp,Mt,Os,Pp,Pt,Sl,St,Vv,Zma,Zm	[GSWTMLPQDAHYERKV][EARHGKDWSLNPQTV][IFHLSNVRWAQGP][VKRIPHNTQEMSY][ENSDQATCHKR][PVSGAIKT][RQEHPKDS][IGVPRA][VGIAFSYCL][RHLPY][VIARPT][SVIALKP]R[ASTVIPGNQ][TFSILRY][GKS][GRKSDW]K[DY][RQS]H
3	21	4.8E-534	Aco,Ac,Atr,At,Bn,Bo,Br,Csi,Eg,Gm,Mp,Mt,Os,Pp,Pt,Sl,St,Vv,Zma,Zm	[SLKFEMPVAIHNQTCGRW][RSAKDLIMTVENGQ][KSRTVAI][EDGVLQIKPRS][SLAEINCGTM][RGL][AEVDTGKNLS][KERQLN][ASGT][RK][EAGRSKQ][RKV][AET][RK][EDGQAK][RIKLY][TANFMS][AKRMSTICLYPQV][EKTDNAISVYF][KEDMARHG][MKITLHRVPADEGNST]
4	11	6.7e-276	Aco,Ac,Atr,At,Bn,Bo,Br,Csi,Eg,Gm,Mp,Mt,Os,Pp,Pt,Sl,Sm,St,Vv,Zma,Zm	[AEDS][IV][DASEN][EKQMARDNTGL]L[PADEGCNS][PEQSHKANRTV][LIFPV][PQDNE][PFAIVTMLCHNDS][WPSAFIRLVDEMNQ]
5	11	2.6e-268	Aco,Ac,Atr,At,Bn,Bo,Br,Csi,Eg,Gm,Mp,Mt,Os,Pp,Pt,Sf,Sl,Sm,St,Vv,Zma,Zm	[HQLNSFDEGAITVMRY][HQNDFYALMEPSGRCIVW][HQNPSVMADYFRLETG][HQLNEGRDSMPVYAFKT][HQNLPRDYTFGMSV][HQNSPYLDIRAEFKMT][HQNLPDGREFVASY][QHPELNVSATYFGRIK][QLAPEHNSFVGIDMYKRT][HQLSPDFANYGVKMRT][QLHPLGENMVYRADFIKT]
Note: Mp: Marchantia polymorpha; Sf: Sphagnum fallax; Pp: Physcomitrella patens; Sm: Selaginella moellendorffii; Atr: Amborella trichopoda; Os: Oryza sativa; Zm: Zea mays; Ac: Ananas comosus; Zma: Zostera marina; Aco: Aquilegia coerulea; St: Solanum tuberosum; Sl: Solanum lycopersicum; Vv: Vitis vinifera; Eg: Eucalyptus grandis; Gm: Glycine max; Mt: Medicago truncatula; Ptr: Populus trichocarpa; …
