# Supplementary material for: Evolutionary and Comparative Expression Analyses of TCP Transcription Factor Gene Family in Land Plants
Source: Int J Mol Sci. 2019 Jul 23;20(14):3591. doi: 10.3390/ijms20143591 (PMC6679135; doi:10.3390/ijms20143591)
Supplement: Supplementary file 1 [file ijms-20-03591-s001.zip › Supplementary Materials/Table S3.xlsx]

## Sheet: Table S3
Table S3. Predicted microRNA-target site of TCP genes in the land plants examined in the present study.
Species	miRNA_Acc.	Target_Acc.	Expectation	UPE$	miRNA_start	miRNA_end	Target_start	Target_end	miRNA_aligned_fragment	Target_aligned_fragment	Inhibition
Brassica napus	ath-miR319a	BnaA05g11640D	2.5	10.382	1	21	801	821	UUGGACUGAAGGGAGCUCCCU	ACGGGGUACCCUUCAGUCCAG	Cleavage
	ath-miR319a	BnaA05g11650D	2.5	10.491	1	21	801	821	UUGGACUGAAGGGAGCUCCCU	ACGGGGUACCCUUCAGUCCAG	Cleavage
	ath-miR319a	BnaC04g13290D	2.5	10.491	1	21	801	821	UUGGACUGAAGGGAGCUCCCU	ACGGGGUACCCUUCAGUCCAG	Cleavage
	ath-miR319a	BnaC03g38850D	2.5	14.463	1	21	981	1001	UUGGACUGAAGGGAGCUCCCU	GAGGGGUCCCCUUCAGUCCAG	Cleavage
	ath-miR319a	BnaA03g33680D	2.5	15.082	1	21	981	1001	UUGGACUGAAGGGAGCUCCCU	GAGGGGUCCCCUUCAGUCCAG	Cleavage
	ath-miR319a	BnaA01g29050D	2.5	16.073	1	21	840	860	UUGGACUGAAGGGAGCUCCCU	GAGGGGUCCCCUUCAGUCCAG	Cleavage
	ath-miR319a	BnaCnng59700D	2.5	15.023	1	21	912	932	UUGGACUGAAGGGAGCUCCCU	GAGGGGUCCCCUUCAGUCCAG	Cleavage
	ath-miR319a	BnaA08g01260D	3	13.272	1	21	831	851	UUGGACUGAAGGGAGCUCCCU	GAGGGGUCCCCUUCAGUCCAU	Cleavage
	ath-miR319a	BnaC07g35270D	2.5	14.208	1	21	691	711	UUGGACUGAAGGGAGCUCCCU	CAGGGGGACCCUUCAGUCCAA	Cleavage
	ath-miR319a	BnaA09g26360D	2.5	21.997	1	21	756	776	UUGGACUGAAGGGAGCUCCCU	UAGGGGGACCCUUCAGUCCAA	Cleavage
	ath-miR319a	BnaA03g58260D	2.5	13.756	1	21	909	929	UUGGACUGAAGGGAGCUCCCU	CAGGGGGACCCUUCAGUCCAA	Cleavage
	ath-miR319a	BnaA08g17500D	2.5	17.229	1	21	684	704	UUGGACUGAAGGGAGCUCCCU	UAGGGGGACCCUUCAGUCCAA	Cleavage
	ath-miR319a	BnaC01g40850D	2.5	13.159	1	21	864	884	UUGGACUGAAGGGAGCUCCCU	CAGGGGGACCCUUCAGUCCAA	Cleavage
	ath-miR319a	BnaCnng34520D	2.5	16.793	1	21	696	716	UUGGACUGAAGGGAGCUCCCU	UAGGGGGACCCUUCAGUCCAA	Cleavage
	ath-miR319a	BnaC05g23130D	2.5	20.342	1	21	768	788	UUGGACUGAAGGGAGCUCCCU	UAGGGGGACCCUUCAGUCCAA	Cleavage
	ath-miR404	BnaA09g26360D	3	22.518	1	24	715	738	AUUAACGCUGGCGGUUGCGGCAGC	UCUCCCGCAGCAGCCGCCGUUAAU	Cleavage
	ath-miR414	BnaA02g14010D	2.5	9.566	1	21	644	664	UCAUCUUCAUCAUCAUCGUCA	CAAUGACGAAGAUGAAGAUGA	Cleavage
	ath-miR414	BnaC02g18540D	2.5	6.99	1	21	659	679	UCAUCUUCAUCAUCAUCGUCA	CAAUGACGAAGAUGAAGAUGA	Cleavage
	ath-miR774a	BnaC05g51920D	3	5.323	1	21	265	285	UUGGUUACCCAUAUGGCCAUC	AAUGGCCAUAAUGAUAACCAA	Translation
	ath-miR774a	BnaA03g34820D	3	5.922	1	21	262	282	UUGGUUACCCAUAUGGCCAUC	AAUGGCCAUAAUGAUAACCAA	Translation
	ath-miR774a	BnaCnng23770D	3	5.771	1	21	271	291	UUGGUUACCCAUAUGGCCAUC	AAUGGCCAUAAUGAUAACCAA	Translation
	ath-miR824-3p	BnaCnng23770D	3	11.658	1	21	826	846	CCUUCUCAUCGAUGGUCUAGA	GAUGGGAUAUCGAUGAGAGGG	Cleavage
	ath-miR830-5p	BnaC01g11870D	2	16.752	1	22	2363	2384	UCUUCUCCAAAUAGUUUAGGUU	UCUCUAAAGUAUUUAGAGAAGA	Cleavage
	ath-miR3434-5p	BnaA01g26700D	3	11.232	1	20	712	731	ACUUGGCUGAUUCUAUUAUU	UAUAAUAUGAUCAGCCAAUU	Cleavage
	ath-miR3434-5p	BnaC01g34090D	3	13.693	1	20	712	731	ACUUGGCUGAUUCUAUUAUU	UAUAAUAUGAUCAGCCAAUU	Cleavage
	ath-miR5021	BnaAnng16870D	2.5	6.542	1	20	56	75	UGAGAAGAAGAAGAAGAAAA	UUAUUUUCUUUUUCUUUUCA	Cleavage
	ath-miR5021	BnaC05g48480D	2.5	6.452	1	20	158	177	UGAGAAGAAGAAGAAGAAAA	UUAUUUUCUUUUUCUUUUCA	Cleavage
	ath-miR5021	BnaAnng26720D	2	12.641	1	20	517	536	UGAGAAGAAGAAGAAGAAAA	GAUUCUUGUUCUUCUUCUCA	Cleavage
	ath-miR5021	BnaA08g17500D	3	11.695	1	20	757	776	UGAGAAGAAGAAGAAGAAAA	UCUUCUUCUUCAUCUUCUCC	Translation
	ath-miR5021	BnaCnng34520D	3	13.019	1	20	775	794	UGAGAAGAAGAAGAAGAAAA	UCUUCUUCUUCAUCUUCUCC	Translation
	ath-miR5021	BnaC06g27940D	3	16.33	1	20	517	536	UGAGAAGAAGAAGAAGAAAA	CAUUCUUGCUCUUCUUCUCA	Cleavage
	ath-miR5654-3p	BnaC01g11870D	3	20.16	1	23	6056	6078	UGGAAGAUGCUUUGGGAUUUAUU	GCACAAGCCUAGAGUGUCUUCCA	Cleavage
	ath-miR5658	BnaA04g10760D	1	14.826	1	21	598	618	AUGAUGAUGAUGAUGAUGAAA	CUUCAGCAUCAUCAUCAUCAU	Cleavage
	ath-miR5658	BnaC01g43000D	1	14.826	1	21	562	582	AUGAUGAUGAUGAUGAUGAAA	CUUCAGCAUCAUCAUCAUCAU	Cleavage
	ath-miR5658	BnaA05g11650D	1	13.815	1	21	877	897	AUGAUGAUGAUGAUGAUGAAA	AAUCAUCAUCAUCAUCAUCAC	Cleavage
	ath-miR5658	BnaC04g13290D	1	13.815	1	21	877	897	AUGAUGAUGAUGAUGAUGAAA	AAUCAUCAUCAUCAUCAUCAC	Cleavage
	ath-miR5658	BnaA03g58260D	1	4.184	1	21	937	957	AUGAUGAUGAUGAUGAUGAAA	AAUCAUCAUCAUCAUCAUCAG	Cleavage
	ath-miR5658	BnaA03g58260D	2.5	6.756	1	21	757	777	AUGAUGAUGAUGAUGAUGAAA	GACCAUCAUCAUCAACAUCAU	Cleavage
	ath-miR5658	BnaC07g49840D	1	20.775	1	21	904	924	AUGAUGAUGAUGAUGAUGAAA	UCUCAUCAUCAACAUCAUCAU	Translation
	ath-miR5658	BnaC07g49840D	2.5	11.992	1	21	446	466	AUGAUGAUGAUGAUGAUGAAA	AAUCAUCAUCAUCAACAUCAG	Cleavage
	ath-miR5658	BnaA03g34820D	1	4.649	1	21	307	327	AUGAUGAUGAUGAUGAUGAAA	AAUAAUCAUCAUCAUCAUCAU	Cleavage
	ath-miR5658	BnaCnng23770D	1	4.889	1	21	310	330	AUGAUGAUGAUGAUGAUGAAA	CAUAAUCAUCAUCAUCAUCAU	Cleavage
	ath-miR5658	BnaA08g01260D	1	13.411	1	21	895	915	AUGAUGAUGAUGAUGAUGAAA	GAUCAUCAUCAUAAUCAUCAU	Translation
	ath-miR5658	BnaC07g35270D	1.5	7.908	1	21	545	565	AUGAUGAUGAUGAUGAUGAAA	GAUCAUCAUCAUCAUCCUCAU	Cleavage
	ath-miR5658	BnaC01g40850D	2.5	9.623	1	21	706	726	AUGAUGAUGAUGAUGAUGAAA	GAUCAUCAUCAUCAUCCUCAA	Cleavage
	ath-miR5658	BnaA05g11640D	3	17.846	1	21	874	894	AUGAUGAUGAUGAUGAUGAAA	GACAAUCAUCAUCAUCAUCAC	Cleavage
	ath-miR5658	BnaA06g17280D	3	9.398	1	21	451	471	AUGAUGAUGAUGAUGAUGAAA	CAACAACAGCAUCAUCAUCAU	Cleavage
Arabidopsis thaliana	ath-miR319a	AT2G31070.1	2.5	10.122	1	21	1380	1400	UUGGACUGAAGGGAGCUCCCU	AAGGGGUACCCUUCAGUCCAG	Cleavage	pacid=19640392 locus=AT2G31070 ID=AT2G31070.1.TAIR10 annot-version=TAIR10
	ath-miR319a	AT3G15030.1	2.5	13.479	1	21	1476	1496	UUGGACUGAAGGGAGCUCCCU	GAGGGGUCCCCUUCAGUCCAG	Cleavage	pacid=19662371 locus=AT3G15030 ID=AT3G15030.1.TAIR10 annot-version=TAIR10
	ath-miR319a	AT1G53230.1	3	14.601	1	21	1184	1204	UUGGACUGAAGGGAGCUCCCU	GAGGGGUCCCCUUCAGUCCAU	Cleavage	pacid=19652456 locus=AT1G53230 ID=AT1G53230.1.TAIR10 annot-version=TAIR10
	ath-miR319a	AT4G18390.1	2.5	15.631	1	21	1376	1396	UUGGACUGAAGGGAGCUCCCU	CAGGGGGACCCUUCAGUCCAA	Cleavage	pacid=19644544 locus=AT4G18390 ID=AT4G18390.1.TAIR10 annot-version=TAIR10
	ath-miR319a	AT1G30210.1	2.5	20.637	1	21	1131	1151	UUGGACUGAAGGGAGCUCCCU	UAGGGGGACCCUUCAGUCCAA	Cleavage	pacid=19650444 locus=AT1G30210 ID=AT1G30210.1.TAIR10 annot-version=TAIR10
	ath-miR173-3p	AT3G02150.1	3	13.755	1	21	788	808	UGAUUCUCUGUGUAAGCGAAA	UGUCGUUUACACAAACAAUCA	Cleavage	pacid=19658750 locus=AT3G02150 ID=AT3G02150.1.TAIR10 annot-version=TAIR10
	ath-miR831-5p	AT1G35560.1	3	17.018	1	22	59	80	AGAAGCGUACAAGGAGAUGAGG	UUCCAUUUUCUUGUGUGUUUUU	Cleavage	pacid=19656485 locus=AT1G35560 ID=AT1G35560.1.TAIR10 annot-version=TAIR10
	ath-miR835-5p	AT3G27010.1	3	19.783	1	21	1030	1050	UUCUUGCAUAUGUUCUUUAUC	CAUGAAGAACAUCAGCAAGAG	Translation	pacid=19662722 locus=AT3G27010 ID=AT3G27010.1.TAIR10 annot-version=TAIR10
	ath-miR414	AT3G18550.1	2	10.169	1	21	908	928	UCAUCUUCAUCAUCAUCGUCA	AGAAAAUGAUGAUGAAGAUGA	Cleavage	pacid=19659714 locus=AT3G18550 ID=AT3G18550.1.TAIR10 annot-version=TAIR10
	ath-miR843	AT3G15030.1	2.5	22.683	1	21	1794	1814	UUUAGGUCGAGCUUCAUUGGA	CACAUUGAAGCUUGACUUAGA	Cleavage	pacid=19662371 locus=AT3G15030 ID=AT3G15030.1.TAIR10 annot-version=TAIR10
	ath-miR5021	AT5G08330.1	2	11.273	1	20	25	44	UGAGAAGAAGAAGAAGAAAA	UCUUCUUCUUCUUCUUCUCC	Cleavage	pacid=19670342 locus=AT5G08330 ID=AT5G08330.1.TAIR10 annot-version=TAIR10
	ath-miR5021	AT1G35560.1	2	7.067	1	20	613	632	UGAGAAGAAGAAGAAGAAAA	GAUUCUUCUUCUUCUUCUCU	Cleavage	pacid=19656485 locus=AT1G35560 ID=AT1G35560.1.TAIR10 annot-version=TAIR10
	ath-miR5021	AT2G31070.1	2	5.313	1	20	53	72	UGAGAAGAAGAAGAAGAAAA	UUUUCCUCUUCUUCUUCUUG	Cleavage	pacid=19640392 locus=AT2G31070 ID=AT2G31070.1.TAIR10 annot-version=TAIR10
	ath-miR5021	AT1G53230.1	2.5	11.962	1	20	91	110	UGAGAAGAAGAAGAAGAAAA	UCUUCUUCUUCUUCUUCUUC	Cleavage	pacid=19652456 locus=AT1G53230 ID=AT1G53230.1.TAIR10 annot-version=TAIR10
	ath-miR5021	AT3G15030.1	2.5	16.502	1	20	1906	1925	UGAGAAGAAGAAGAAGAAAA	GGUUCUUCUUCUUCUUCUUC	Cleavage	pacid=19662371 locus=AT3G15030 ID=AT3G15030.1.TAIR10 annot-version=TAIR10
	ath-miR5021	AT3G02150.1	2.5	21.718	1	20	360	379	UGAGAAGAAGAAGAAGAAAA	AUCUCUUCUUCUUCUUCUUC	Cleavage	pacid=19658750 locus=AT3G02150 ID=AT3G02150.1.TAIR10 annot-version=TAIR10
	ath-miR5021	AT1G30210.1	2.5	9.522	1	20	1204	1223	UGAGAAGAAGAAGAAGAAAA	AUUUCUUCGUCUUCUUCUUC	Cleavage	pacid=19650444 locus=AT1G30210 ID=AT1G30210.1.TAIR10 annot-version=TAIR10
	ath-miR5021	AT5G60970.1	2.5	0.28	1	20	22	41	UGAGAAGAAGAAGAAGAAAA	CUUUCUUAUUCUUCUUCUUC	Cleavage	pacid=19667050 locus=AT5G60970 ID=AT5G60970.1.TAIR10 annot-version=TAIR10
	ath-miR5658	AT1G69690.1	0	13.717	1	21	204	224	AUGAUGAUGAUGAUGAUGAAA	GAUCAUCAUCAUCAUCAUCAU	Cleavage	pacid=19655805 locus=AT1G69690 ID=AT1G69690.1.TAIR10 annot-version=TAIR10
	ath-miR5658	AT1G53230.1	1	10.992	1	21	1239	1259	AUGAUGAUGAUGAUGAUGAAA	CACCAUCAUCAUCAUCAUCAU	Cleavage	pacid=19652456 locus=AT1G53230 ID=AT1G53230.1.TAIR10 annot-version=TAIR10
	ath-miR5658	AT4G18390.1	1.5	2.876	1	21	1197	1217	AUGAUGAUGAUGAUGAUGAAA	GAUCAUCAUCAUCAUCAUCCU	Cleavage	pacid=19644544 locus=AT4G18390 ID=AT4G18390.1.TAIR10 annot-version=TAIR10
	ath-miR5658	AT3G02150.1	2	10.496	1	21	843	863	AUGAUGAUGAUGAUGAUGAAA	GAACAUCAUCAUCAUCAUCAC	Cleavage	pacid=19658750 locus=AT3G02150 ID=AT3G02150.1.TAIR10 annot-version=TAIR10
	ath-miR5658	AT2G31070.1	2	22.474	1	21	1288	1308	AUGAUGAUGAUGAUGAUGAAA	CCUCACCAUCAUCAUCAUCAA	Cleavage	pacid=19640392 locus=AT2G31070 ID=AT2G31070.1.TAIR10 annot-version=TAIR10
	ath-miR5658	AT2G31070.1	3	14.287	1	21	1447	1467	AUGAUGAUGAUGAUGAUGAAA	UCGGAUCAUCAUCAUCAUCAG	Cleavage	pacid=19640392 locus=AT2G31070 ID=AT2G31070.1.TAIR10 annot-version=TAIR10
	ath-miR5658	AT3G18550.1	3	2.869	1	21	157	177	AUGAUGAUGAUGAUGAUGAAA	AAUCAUCUUGACCAUCAUCAU	Translation	pacid=19659714 locus=AT3G18550 ID=AT3G18550.1.TAIR10 annot-version=TAIR10
Brassica rapa	bra-miR319-3p	Brara.E01256.1	2.5	10.244	1	21	1266	1286	UUGGACUGAAGGGAGCUCCCU	ACGGGGUACCCUUCAGUCCAG	Cleavage	pacid=30625045 locus=Brara.E01256 ID=Brara.E01256.1.v1.3 annot-version=v1.3
	bra-miR319-3p	Brara.A03164.1	2.5	15.583	1	21	1117	1137	UUGGACUGAAGGGAGCUCCCU	GAGGGGUCCCCUUCAGUCCAG	Cleavage	pacid=30636956 locus=Brara.A03164 ID=Brara.A03164.1.v1.3 annot-version=v1.3
	bra-miR319-3p	Brara.H00144.1	3	13.272	1	21	921	941	UUGGACUGAAGGGAGCUCCCU	GAGGGGUCCCCUUCAGUCCAU	Cleavage	pacid=30647034 locus=Brara.H00144 ID=Brara.H00144.1.v1.3 annot-version=v1.3
	bra-miR319-3p	Brara.A00952.1	2.5	18.271	1	21	1172	1192	UUGGACUGAAGGGAGCUCCCU	CAGGGGGACCCUUCAGUCCAA	Cleavage	pacid=30640344 locus=Brara.A00952 ID=Brara.A00952.1.v1.3 annot-version=v1.3
	bra-miR319-3p	Brara.H01905.1	2.5	17.229	1	21	1226	1246	UUGGACUGAAGGGAGCUCCCU	UAGGGGGACCCUUCAGUCCAA	Cleavage	pacid=30649109 locus=Brara.H01905 ID=Brara.H01905.1.v1.3 annot-version=v1.3
	bra-miR319-3p	Brara.K00447.1	2.5	14.12	1	21	918	938	UUGGACUGAAGGGAGCUCCCU	CAGGGGGACCCUUCAGUCCAA	Cleavage	pacid=30606777 locus=Brara.K00447 ID=Brara.K00447.1.v1.3 annot-version=v1.3
	bra-miR319-3p	Brara.I02835.1	2.5	21.906	1	21	1280	1300	UUGGACUGAAGGGAGCUCCCU	UAGGGGGACCCUUCAGUCCAA	Cleavage	pacid=30644184 locus=Brara.I02835 ID=Brara.I02835.1.v1.3 annot-version=v1.3
	bra-miR5712	Brara.G02694.1	3	11.91	1	21	913	933	AAUAUUAAUAUAAUUGGUGAG	AGCAGCAACUAUAAUAAUAUU	Cleavage	pacid=30635842 locus=Brara.G02694 ID=Brara.G02694.1.v1.3 annot-version=v1.3
Brassica oleracea	ath-miR319a	Bol008278	2.5	10.408	1	21	804	824	UUGGACUGAAGGGAGCUCCCU	ACGGGGUACCCUUCAGUCCAG	Cleavage	pacid=37343433 locus=Bol008278 annot-version=v1.0	1
	ath-miR319a	Bol025737	2.5	14.463	1	21	981	1001	UUGGACUGAAGGGAGCUCCCU	GAGGGGUCCCCUUCAGUCCAG	Cleavage	pacid=37349080 locus=Bol025737 annot-version=v1.0	1
	ath-miR319a	Bol016128	2.5	16.793	1	21	696	716	UUGGACUGAAGGGAGCUCCCU	UAGGGGGACCCUUCAGUCCAA	Cleavage	pacid=37348994 locus=Bol016128 annot-version=v1.0	1
	ath-miR319a	Bol037059	2.5	13.816	1	21	912	932	UUGGACUGAAGGGAGCUCCCU	CAGGGGGACCCUUCAGUCCAA	Cleavage	pacid=37361482 locus=Bol037059 annot-version=v1.0	1
	ath-miR319a	Bol022526	2.5	20.342	1	21	768	788	UUGGACUGAAGGGAGCUCCCU	UAGGGGGACCCUUCAGUCCAA	Cleavage	pacid=37354355 locus=Bol022526 annot-version=v1.0	1
	ath-miR319a	Bol009424	2.5	12.923	1	21	867	887	UUGGACUGAAGGGAGCUCCCU	CAGGGGGACCCUUCAGUCCAA	Cleavage	pacid=37368468 locus=Bol009424 annot-version=v1.0	1
	ath-miR414	Bol028641	2.5	6.99	1	21	659	679	UCAUCUUCAUCAUCAUCGUCA	CAAUGACGAAGAUGAAGAUGA	Cleavage	pacid=37359716 locus=Bol028641 annot-version=v1.0	1
	ath-miR5021	Bol017362	2.5	18.909	1	20	502	521	UGAGAAGAAGAAGAAGAAAA	CAUUCUUCUUCUUCUUCGCA	Cleavage	pacid=37366689 locus=Bol017362 annot-version=v1.0	2
	ath-miR5021	Bol016128	3	13.019	1	20	775	794	UGAGAAGAAGAAGAAGAAAA	UCUUCUUCUUCAUCUUCUCC	Translation	pacid=37348994 locus=Bol016128 annot-version=v1.0	2
	ath-miR5021	Bol023902	3	16.33	1	20	517	536	UGAGAAGAAGAAGAAGAAAA	CAUUCUUGCUCUUCUUCUCA	Cleavage	pacid=37365735 locus=Bol023902 annot-version=v1.0	2
	ath-miR3434-5p	Bol030949	3	13.467	1	20	712	731	ACUUGGCUGAUUCUAUUAUU	UAUAAUAUGAUCAGCCAAUU	Cleavage	pacid=37370521 locus=Bol030949 annot-version=v1.0	1
	ath-miR774a	Bol022889	3	5.771	1	21	271	291	UUGGUUACCCAUAUGGCCAUC	AAUGGCCAUAAUGAUAACCAA	Translation	pacid=37348304 locus=Bol022889 annot-version=v1.0	1
	ath-miR774a	Bol002976	3	5.323	1	21	265	285	UUGGUUACCCAUAUGGCCAUC	AAUGGCCAUAAUGAUAACCAA	Translation		1
	ath-miR824-3p	Bol022889	3	11.645	1	21	826	846	CCUUCUCAUCGAUGGUCUAGA	GAUGGGAUAUCGAUGAGAGGG	Cleavage	pacid=37348304 locus=Bol022889 annot-version=v1.0	1
	ath-miR5658	Bol017052	1	21.889	1	21	904	924	AUGAUGAUGAUGAUGAUGAAA	UCUCAUCAUCAACAUCAUCAU	Translation	pacid=37362368 locus=Bol017052 annot-version=v1.0	3
	ath-miR5658	Bol022889	1	4.889	1	21	310	330	AUGAUGAUGAUGAUGAUGAAA	CAUAAUCAUCAUCAUCAUCAU	Cleavage	pacid=37348304 locus=Bol022889 annot-version=v1.0	3
	ath-miR5658	Bol037059	1.5	7.774	1	21	766	786	AUGAUGAUGAUGAUGAUGAAA	GAUCAUCAUCAUCAUCCUCAU	Cleavage	pacid=37361482 locus=Bol037059 annot-version=v1.0	2
	ath-miR5658	Bol009424	2.5	9.623	1	21	709	729	AUGAUGAUGAUGAUGAUGAAA	GAUCAUCAUCAUCAUCCUCAA	Cleavage	pacid=37368468 locus=Bol009424 annot-version=v1.0	1
	ath-miR5658	Bol008278	3	17.846	1	21	877	897	AUGAUGAUGAUGAUGAUGAAA	GACAAUCAUCAUCAUCAUCAC	Cleavage	pacid=37343433 locus=Bol008278 annot-version=v1.0	3
Citrus Sinensis	ath-miR319a	orange1.1g009938m	20.087	1	21	1549	1569	UUGGACUGAAGGGAGCUCCCU	UAGGGGGACCCUUCAGUCCAA	Cleavage	pacid=18114852 locus=orange1.1g009938m.g ID=orange1.1g009938m.v1.1 annot-version=v1.1
	ath-miR319a	orange1.1g014360m	16.68	1	21	993	1013	UUGGACUGAAGGGAGCUCCCU	GAGGGGACCCCUUCAGUCCAG	Cleavage	pacid=18120030 locus=orange1.1g014360m.g ID=orange1.1g014360m.v1.1 annot-version=v1.1
	ath-miR319a	orange1.1g019898m	15.194	1	21	1584	1604	UUGGACUGAAGGGAGCUCCCU	UAGGGGACCCCUUCAGUCCAG	Cleavage	pacid=18125567 locus=orange1.1g019898m.g ID=orange1.1g019898m.v1.1 annot-version=v1.1
	ath-miR169b-3p	orange1.1g016130m	19.013	1	22	551	572	GGCAAGUUGUCCUUCGGCUACA	CUAAGCUGAAGGUCAAUUUGCA	Translation	pacid=18102428 locus=orange1.1g016130m.g ID=orange1.1g016130m.v1.1 annot-version=v1.1
	ath-miR172e-3p	orange1.1g014360m	20.242	1	21	830	850	GGAAUCUUGAUGAUGCUGCAU	CAGCAGAAAUGUCAAGAUUCC	Cleavage	pacid=18120030 locus=orange1.1g014360m.g ID=orange1.1g014360m.v1.1 annot-version=v1.1
	ath-miR3933	orange1.1g023883m	17.779	1	21	1197	1217	AGAAGCAAAAUGACGACUCGG	UAGAGUGGUGAUUUUGUUUCU	Cleavage	pacid=18102549 locus=orange1.1g023883m.g ID=orange1.1g023883m.v1.1 annot-version=v1.1
	ath-miR5021	orange1.1g014326m	10.723	1	20	62	81	UGAGAAGAAGAAGAAGAAAA	UCUUCUUCUUCUUCUUCUUC	Cleavage	pacid=18118651 locus=orange1.1g014326m.g ID=orange1.1g014326m.v1.1 annot-version=v1.1
	ath-miR5658	orange1.1g014326m	11.281	1	21	1781	1801	AUGAUGAUGAUGAUGAUGAAA	UAUCAUCCUCAUAAUCAUCAU	Translation	pacid=18118651 locus=orange1.1g014326m.g ID=orange1.1g014326m.v1.1 annot-version=v1.1
	ath-miR5658	orange1.1g008187m	16.064	1	21	831	851	AUGAUGAUGAUGAUGAUGAAA	GCUCAGCAUCAUAAUCAUCAC	Translation	pacid=18094309 locus=orange1.1g008187m.g ID=orange1.1g008187m.v1.1 annot-version=v1.1
	ath-miR4245	orange1.1g019898m	12.602	1	21	303	323	ACAAAGUUUUAUACUGACAAU	AUUUUCAGUGUGAGAUUUUGU	Cleavage	pacid=18125567 locus=orange1.1g019898m.g ID=orange1.1g019898m.v1.1 annot-version=v1.1
	ath-miR8165	orange1.1g019898m	11.93	1	21	2147	2167	AAUGGAGGCAAGUGUGAAGGA	AUAUUCACAUUUGCUUCUGUU	Cleavage	pacid=18125567 locus=orange1.1g019898m.g ID=orange1.1g019898m.v1.1 annot-version=v1.1
Medicago truncatula	mtr-miR319a-3p	Medtr2g078200.1	3	16.78	1	20	1115	1134	UUGGACUGAAGGGAGCUCCC	AGGGGACCCCUUCAGUCCAG	Cleavage	pacid=31064835 locus=Medtr2g078200 ID=Medtr2g078200.1.JCVIMt4.0v1 annot-version=Mt4.0v1
	mtr-miR319a-3p	Medtr2g090960.1	3	15.204	1	20	1266	1285	UUGGACUGAAGGGAGCUCCC	AGGGGGACCCUUCAGUCCAG	Cleavage	pacid=31062629 locus=Medtr2g090960 ID=Medtr2g090960.1.JCVIMt4.0v1 annot-version=Mt4.0v1
	mtr-miR319a-3p	Medtr8g463380.1	3	17.264	1	20	2127	2146	UUGGACUGAAGGGAGCUCCC	AGGGGACCCCUUCAGUCCAG	Cleavage	pacid=31071597 locus=Medtr8g463380 ID=Medtr8g463380.1.JCVIMt4.0v1 annot-version=Mt4.0v1
	mtr-miR395k	Medtr2g006150.1	3	22.053	1	21	1545	1565	UUGAAGCGUUUGGGGGAACUC	UUCUUCUCCCAAAAGUUUCAA	Cleavage	pacid=31068970 locus=Medtr2g006150 ID=Medtr2g006150.1.JCVIMt4.0v1 annot-version=Mt4.0v1
	mtr-miR5233	Medtr2g090960.1	3	22.899	1	21	1475	1495	GAGGAGGAUGGCCGUCUGGAC	UUCCGAAAGGCCAUCCUCUUC	Cleavage	pacid=31062629 locus=Medtr2g090960 ID=Medtr2g090960.1.JCVIMt4.0v1 annot-version=Mt4.0v1
	mtr-miR5293	Medtr8g033070.1	3	10.876	1	24	145	168	GAUGAAGAAGUGGAAGGAAGAAGA	UCCAUUACCUUCAAUUUCUUCAUU	Cleavage	pacid=31069437 locus=Medtr8g033070 ID=Medtr8g033070.1.JCVIMt4.0v1 annot-version=Mt4.0v1
	mtr-miR172d-5p	Medtr1g103380.1	3	15.125	1	24	435	458	AGUGGAGCAUCAUCAAGAUUCACA	AACACAUCAUGAUGUUGUUCCAUU	Translation	pacid=31094353 locus=Medtr1g103380 ID=Medtr1g103380.1.JCVIMt4.0v1 annot-version=Mt4.0v1
Glycine max	gma-miR319a	Glyma.12G121500.1	3	20.736	1	20	664	683	UUGGACUGAAGGGAGCUCCC	GGGGGGACCCUUCAGUCCAG	Cleavage	pacid=30548047 locus=Glyma.12G121500 ID=Glyma.12G121500.1.Wm82.a2.v1 annot-version=Wm82.a2.v1
	gma-miR319a	Glyma.06G284500.1	3	22.44	1	20	1644	1663	UUGGACUGAAGGGAGCUCCC	GGGGGGACCCUUCAGUCCAG	Cleavage	pacid=30553381 locus=Glyma.06G284500 ID=Glyma.06G284500.1.Wm82.a2.v1 annot-version=Wm82.a2.v1
	gma-miR319a	Glyma.15G092500.1	2.5	19.636	1	20	2072	2091	UUGGACUGAAGGGAGCUCCC	AGGGGGACCCUUCAGUCCAA	Cleavage	pacid=30497305 locus=Glyma.15G092500 ID=Glyma.15G092500.1.Wm82.a2.v1 annot-version=Wm82.a2.v1
	gma-miR319a	Glyma.05G142000.1	2.5	22.003	1	20	2034	2053	UUGGACUGAAGGGAGCUCCC	AGGGGGACCCUUCAGUCCAA	Cleavage	pacid=30525220 locus=Glyma.05G142000 ID=Glyma.05G142000.1.Wm82.a2.v1 annot-version=Wm82.a2.v1
	gma-miR319a	Glyma.13G219900.1	2.5	19.862	1	20	2286	2305	UUGGACUGAAGGGAGCUCCC	AGGGGGACCCUUCAGUCCAA	Cleavage	pacid=30501669 locus=Glyma.13G219900 ID=Glyma.13G219900.1.Wm82.a2.v1 annot-version=Wm82.a2.v1
	gma-miR319a	Glyma.13G271700.1	3	17.517	1	20	1156	1175	UUGGACUGAAGGGAGCUCCC	AGGGGACCCCUUCAGUCCAG	Cleavage	pacid=30502476 locus=Glyma.13G271700 ID=Glyma.13G271700.1.Wm82.a2.v1 annot-version=Wm82.a2.v1
	gma-miR319a	Glyma.12G228300.1	3	17.75	1	20	1555	1574	UUGGACUGAAGGGAGCUCCC	AGGGGACCCCUUCAGUCCAG	Cleavage	pacid=30546648 locus=Glyma.12G228300 ID=Glyma.12G228300.1.Wm82.a2.v1 annot-version=Wm82.a2.v1
	gma-miR319a	Glyma.04G161400.1	3	13.408	1	20	1352	1371	UUGGACUGAAGGGAGCUCCC	AGAAGCACCCUUUAGUUCAA	Cleavage	pacid=30487663 locus=Glyma.04G161400 ID=Glyma.04G161400.1.Wm82.a2.v1 annot-version=Wm82.a2.v1
	gma-miR319a	Glyma.12G208800.1	3	18.401	1	20	1736	1755	UUGGACUGAAGGGAGCUCCC	AGGGGGACCCUUCAGUCCAG	Cleavage	pacid=30548657 locus=Glyma.12G208800 ID=Glyma.12G208800.1.Wm82.a2.v1 annot-version=Wm82.a2.v1
	gma-miR319a	Glyma.06G232300.1	3	15.242	1	20	2105	2124	UUGGACUGAAGGGAGCUCCC	AGGGGACCCCUUCAGUCCAG	Cleavage	pacid=30553229 locus=Glyma.06G232300 ID=Glyma.06G232300.1.Wm82.a2.v1 annot-version=Wm82.a2.v1
	gma-miR319a	Glyma.13G292500.1	3	19.028	1	20	1461	1480	UUGGACUGAAGGGAGCUCCC	AGGGGGACCCUUCAGUCCAG	Cleavage	pacid=30502724 locus=Glyma.13G292500 ID=Glyma.13G292500.1.Wm82.a2.v1 annot-version=Wm82.a2.v1
	gma-miR319a	Glyma.12G158900.1	3	15.223	1	20	1882	1901	UUGGACUGAAGGGAGCUCCC	AGGGGACCCCUUCAGUCCAG	Cleavage	pacid=30548683 locus=Glyma.12G158900 ID=Glyma.12G158900.1.Wm82.a2.v1 annot-version=Wm82.a2.v1
	gma-miR159b-3p	Glyma.04G161400.1	2	12.636	1	21	595	615	AUUGGAGUGAAGGGAGCUCCA	ACAAGCUCCCUCCACUCCAAU	Translation	pacid=30487663 locus=Glyma.04G161400 ID=Glyma.04G161400.1.Wm82.a2.v1 annot-version=Wm82.a2.v1
	gma-miR159b-3p	Glyma.06G204300.1	2	14.33	1	21	1188	1208	AUUGGAGUGAAGGGAGCUCCA	ACAAGCUCCCUCCACUCCAAU	Translation	pacid=30554117 locus=Glyma.06G204300 ID=Glyma.06G204300.1.Wm82.a2.v1 annot-version=Wm82.a2.v1
	gma-miR1533	Glyma.19G095300.1	1.5	2.837	1	19	123	141	AUAAUAAAAAUAAUAAUGA	UUAUUAUUAUUAUUAUUAU	Cleavage	pacid=30514095 locus=Glyma.19G095300 ID=Glyma.19G095300.1.Wm82.a2.v1 annot-version=Wm82.a2.v1
	gma-miR1533	Glyma.16G053900.1	2.5	3.07	1	19	235	253	AUAAUAAAAAUAAUAAUGA	UUAUUAUAAUUAUUAUUAU	Cleavage	pacid=30560804 locus=Glyma.16G053900 ID=Glyma.16G053900.1.Wm82.a2.v1 annot-version=Wm82.a2.v1
	gma-miR172c	Glyma.20G154400.1	2.5	24.826	1	21	892	912	GGAAUCUUGAUGAUGCUGCAG	CGGCGGCACCCUCAAGAUUCC	Translation	pacid=30520652 locus=Glyma.20G154400 ID=Glyma.20G154400.1.Wm82.a2.v1 annot-version=Wm82.a2.v1
	gma-miR172d	Glyma.20G154400.1	2.5	24.826	1	24	889	912	GGAAUCUUGAUGAUGCUGCAGCAG	GGUCGGCGGCACCCUCAAGAUUCC	Translation	pacid=30520652 locus=Glyma.20G154400 ID=Glyma.20G154400.1.Wm82.a2.v1 annot-version=Wm82.a2.v1
	gma-miR482b-3p	Glyma.06G210600.1	3	18.356	1	22	76	97	UCUUCCCUACACCUCCCAUACC	UAGGUGGAGGGUGAAGGGAAGA	Translation	pacid=30551032 locus=Glyma.06G210600 ID=Glyma.06G210600.1.Wm82.a2.v1 annot-version=Wm82.a2.v1
	gma-miR4993	Glyma.10G285900.1	2.5	23.868	1	21	1209	1229	GAGCGGCGGCGGUGGAGGAUG	GCUUCGCCGCCGCCGCUGCUC	Cleavage	pacid=30474504 locus=Glyma.10G285900 ID=Glyma.10G285900.1.Wm82.a2.v1 annot-version=Wm82.a2.v1
	gma-miR4996	Glyma.13G219900.1	2	19.413	1	20	660	679	UAGAAGCUCCCCAUGUUCUC	UAUAACAUGGGGGGCUUCUG	Cleavage	pacid=30501669 locus=Glyma.13G219900 ID=Glyma.13G219900.1.Wm82.a2.v1 annot-version=Wm82.a2.v1
	gma-miR5031	Glyma.17G099100.1	2	8.702	1	21	2972	2992	UUAAUGAUUAACAUCUAAUUU	UCAUUAAAUGUUAGUCAUUAG	Cleavage	pacid=30480170 locus=Glyma.17G099100 ID=Glyma.17G099100.1.Wm82.a2.v1 annot-version=Wm82.a2.v1
	gma-miR5369	Glyma.19G030900.1	3	14.23	1	19	321	339	UGAGAAAAGGAGGAUGUCA	CGGCAUCUUCCUUUUCUCC	Cleavage	pacid=30513875 locus=Glyma.19G030900 ID=Glyma.19G030900.1.Wm82.a2.v1 annot-version=Wm82.a2.v1
	gma-miR5674a	Glyma.03G018800.1	3	12.764	1	21	1553	1573	UAAUUGUGUUGUACAUUAUCA	UAAUAAUGUCCAUGACAAUUA	Translation	pacid=30516613 locus=Glyma.03G018800 ID=Glyma.03G018800.1.Wm82.a2.v1 annot-version=Wm82.a2.v1
	gma-miR5765	Glyma.19G030900.1	3	14.173	1	24	1852	1875	CGAAACGUUGAGGUAUAUGUGGAC	CAAGACAUAUUAUUCAACGUUUUG	Cleavage	pacid=30513875 locus=Glyma.19G030900 ID=Glyma.19G030900.1.Wm82.a2.v1 annot-version=Wm82.a2.v1
	gma-miR9722	Glyma.19G095300.1	2.5	8.969	1	21	108	128	UAAUAGAGGGAAGAAGAUGAA	AUCAUUUCCUUUCCUUUAUUA	Cleavage	pacid=30514095 locus=Glyma.19G095300 ID=Glyma.19G095300.1.Wm82.a2.v1 annot-version=Wm82.a2.v1
	gma-miR9725	Glyma.06G204300.1	2.5	13.23	1	21	809	829	UUAAUUUUUUUGGAUCAGCAU	GAGAUGAUUCAAGGAAAUUAA	Cleavage	pacid=30554117 locus=Glyma.06G204300 ID=Glyma.06G204300.1.Wm82.a2.v1 annot-version=Wm82.a2.v1
Eucalyptus grandis	ath-miR319a	Eucgr.F01204.1	3	18.364	1	21	1767	1787	UUGGACUGAAGGGAGCUCCCU	GAGGGGACCCCUUCAGUCCAG	Cleavage	pacid=32054824 locus=Eucgr.F01204 ID=Eucgr.F01204.1.v2.0 annot-version=v2.0
	ath-miR472-3p	Eucgr.F02587.1	3	16.328	1	22	1450	1471	UUUUUCCUACUCCGCCCAUACC	AUCAUGGGAGGACUAGGAGGAA	Translation	pacid=32055526 locus=Eucgr.F02587 ID=Eucgr.F02587.1.v2.0 annot-version=v2.0
	ath-miR5019	Eucgr.J01466.1	3	4.596	1	21	53	73	UGUUGGGAAAGAAAAACUCUU	ACCACUUUUUCUUCCCCAACA	Cleavage	pacid=32034100 locus=Eucgr.J01466 ID=Eucgr.J01466.1.v2.0 annot-version=v2.0
	ath-miR5021	Eucgr.A01143.1	1.5	17.864	1	20	735	754	UGAGAAGAAGAAGAAGAAAA	AUUUCUUCUUCUCUUUCUCA	Cleavage	pacid=32047540 locus=Eucgr.A01143 ID=Eucgr.A01143.1.v2.0 annot-version=v2.0
	ath-miR5663-3p	Eucgr.K02535.1	3	19.53	1	21	1030	1050	UGAGAAUGCAAAUCCUUAGCU	AGUUAAGUGUUUGGAUUCUCA	Cleavage	pacid=32066030 locus=Eucgr.K02535 ID=Eucgr.K02535.1.v2.0 annot-version=v2.0
	ath-miR5665	Eucgr.K01089.1	3	9.389	1	21	172	192	UUGGUGGACAAGAUCUGGGAU	CACACAGAGCUUAUCCACCAA	Translation	pacid=32069527 locus=Eucgr.K01089 ID=Eucgr.K01089.1.v2.0 annot-version=v2.0
Solanum lycopersicum	sly-miR319b	Solyc07g053410.2.1	3	13.671	1	21	755	774	UUGGACUGAAGGGAGCUCCCU	AGGGAAC-CCCUUCAGUCCAA	Cleavage	pacid=36160981 locus=Solyc07g053410.2 ID=Solyc07g053410.2.1.ITAG2.4 annot-version=ITAG2.4
	sly-miR319b	Solyc08g048370.2.1	2.5	14.608	1	21	804	824	UUGGACUGAAGGGAGCUCCCU	CAGGGGGACCCUUCAGUCCAA	Cleavage	pacid=36150372 locus=Solyc08g048370.2 ID=Solyc08g048370.2.1.ITAG2.4 annot-version=ITAG2.4
	sly-miR319b	Solyc08g048390.1.1	2.5	14.031	1	21	1014	1034	UUGGACUGAAGGGAGCUCCCU	UAGGGGGACCCUUCAGUCCAA	Cleavage	pacid=36149436 locus=Solyc08g048390.1 ID=Solyc08g048390.1.1.ITAG2.4 annot-version=ITAG2.4
	sly-miR319b	Solyc12g014140.1.1	3	13.801	1	21	906	926	UUGGACUGAAGGGAGCUCCCU	GAGGGGACCCCUUCAGUCCAG	Cleavage	pacid=36146979 locus=Solyc12g014140.1 ID=Solyc12g014140.1.1.ITAG2.4 annot-version=ITAG2.4
	sly-miR319b	Solyc07g062680.1.1	3	11.86	1	21	939	959	UUGGACUGAAGGGAGCUCCCU	GAGGGGACCCCUUCAGUCCAG	Cleavage	pacid=36160333 locus=Solyc07g062680.1 ID=Solyc07g062680.1.1.ITAG2.4 annot-version=ITAG2.4
Solanum tuberosum	stu-miR319-3p	Solyc04g006980.1.1	1	-1	1	21	903	923	UUGGACUGAAGGGUUCCCUUC	UAGGGGGACCCUUCAGUCCAA	Cleavage
	stu-miR319-3p	Solyc03g116320.2.1	2	-1	1	21	1008	1028	UUGGACUGAAGGGUUCCCUUC	GAGGGGACCCCUUCAGUCCAG	Cleavage
	stu-miR319-3p	Solyc03g115010.1.1	2	-1	1	21	939	959	UUGGACUGAAGGGUUCCCUUC	GAGGGGACCCCUUCAGUCCAG	Cleavage
	stu-miR319-3p	Solyc03g006800.1.1	3	-1	1	21	728	749	UUGGACUGAA-GGGUUCCCUUC	AAAGGGAACCCCUUCAGUCCAA	Translation
	stu-miR5303c		1.5	20.163	1	24	763	786	UUUUGGAGAAUCCGACACGCACCC	GAGUGCGUGUUGGAUCCUCCAAAA	Translation
	stu-miR8005a		3	17.838	1	24	234	257	UUUAGAGUUUAAGGUUUAGAGUUU	UAAGUCUGAAGCUGAGACUCUAAA	Translation
Aquilegia coerulea	ath-miR319a	Aqcoe4G007100.1	2.5	19.839	1	21	1899	1919	UUGGACUGAAGGGAGCUCCCU	UAGGGGGACCCUUCAGUCCAA	Cleavage	pacid=33069834 locus=Aqcoe4G007100 ID=Aqcoe4G007100.1.v3.1 annot-version=v3.1
	ath-miR319a	Aqcoe1G240000.1	3	12.299	1	21	2225	2245	UUGGACUGAAGGGAGCUCCCU	GAGGGGACCCCUUCAGUCCAG	Cleavage	pacid=33083435 locus=Aqcoe1G240000 ID=Aqcoe1G240000.1.v3.1 annot-version=v3.1
	ath-miR159a	Aqcoe3G081500.1	3	10.923	1	21	833	853	UUUGGAUUGAAGGGAGCUCUA	AUCAACUUUCUUCAAUCCAAA	Cleavage	pacid=33096531 locus=Aqcoe3G081500 ID=Aqcoe3G081500.1.v3.1 annot-version=v3.1
	ath-miR163	Aqcoe3G370100.1	3	13.645	1	24	1426	1449	UUGAAGAGGACUUGGAACUUCGAU	CAACCAGUUGCUAGACCUCUUCAA	Translation	pacid=33094397 locus=Aqcoe3G370100 ID=Aqcoe3G370100.1.v3.1 annot-version=v3.1
	ath-miR169d	Aqcoe3G395500.1	3	18.826	1	21	343	363	UGAGCCAAGGAUGACUUGCCG	CUGCAAGACAUCCUUGGUUUU	Cleavage	pacid=33093928 locus=Aqcoe3G395500 ID=Aqcoe3G395500.1.v3.1 annot-version=v3.1
	ath-miR414	Aqcoe5G347900.1	1	16.035	1	21	1206	1226	UCAUCUUCAUCAUCAUCGUCA	ACAUGAUGAUGAUGAGGAUGA	Cleavage	pacid=33087052 locus=Aqcoe5G347900 ID=Aqcoe5G347900.1.v3.1 annot-version=v3.1
	ath-miR837-3p	Aqcoe3G008000.1	2.5	11.916	1	21	1806	1826	AAACGAACAAAAAACUGAUGG	UGAUCUGUUUUGUGUUUGUUU	Translation	pacid=33092148 locus=Aqcoe3G008000 ID=Aqcoe3G008000.1.v3.1 annot-version=v3.1
	ath-miR4239	Aqcoe3G008000.1	2.5	14.12	1	21	2060	2080	UUUGUUAUUUUCGCAUGCUCC	UUAGCAUGAGAAAAUAAUGAG	Cleavage	pacid=33092148 locus=Aqcoe3G008000 ID=Aqcoe3G008000.1.v3.1 annot-version=v3.1
	ath-miR5021	Aqcoe1G137200.1	1.5	6.823	1	20	31	50	UGAGAAGAAGAAGAAGAAAA	CCUUCUUCUUUUUCUUCUCA	Cleavage	pacid=33078529 locus=Aqcoe1G137200 ID=Aqcoe1G137200.1.v3.1 annot-version=v3.1
	ath-miR5021	Aqcoe4G007100.1	2	3.146	1	20	137	156	UGAGAAGAAGAAGAAGAAAA	CUCUCUUCUUCUUCUUCUCC	Cleavage	pacid=33069834 locus=Aqcoe4G007100 ID=Aqcoe4G007100.1.v3.1 annot-version=v3.1
	ath-miR5021	Aqcoe3G081500.1	3	15.581	1	20	1605	1624	UGAGAAGAAGAAGAAGAAAA	CUUCCUUUUUCUUCUUCUUU	Cleavage	pacid=33096531 locus=Aqcoe3G081500 ID=Aqcoe3G081500.1.v3.1 annot-version=v3.1
	ath-miR5026	Aqcoe7G051800.1	3	21.481	1	21	201	221	ACUCAUAAGAUCGUGACACGU	ACGUGUCAUUAUCUUGUGAGG	Cleavage	pacid=33071754 locus=Aqcoe7G051800 ID=Aqcoe7G051800.1.v3.1 annot-version=v3.1
	ath-miR5658	Aqcoe1G240000.1	3	11.343	1	21	882	902	AUGAUGAUGAUGAUGAUGAAA	CACCAUCACCAUCAUCAUCAC	Cleavage	pacid=33083435 locus=Aqcoe1G240000 ID=Aqcoe1G240000.1.v3.1 annot-version=v3.1
	ath-miR5658	Aqcoe7G051800.1	3	7.305	1	21	1441	1461	AUGAUGAUGAUGAUGAUGAAA	AACCAUCACCAUCAUCAUCAC	Cleavage	pacid=33071754 locus=Aqcoe7G051800 ID=Aqcoe7G051800.1.v3.1 annot-version=v3.1
	ath-miR5658	Aqcoe3G048600.1	3	3.726	1	21	133	153	AUGAUGAUGAUGAUGAUGAAA	CACCACCACCAUCAUCAUCAU	Cleavage	pacid=33094980 locus=Aqcoe3G048600 ID=Aqcoe3G048600.1.v3.1 annot-version=v3.1
Ananas comosus	osa-miR319b	Aco010666.1	3	14.788	1	20	1345	1364	UUGGACUGAAGGGUGCUCCC	AGGGGACCCCUUCAGUCCAG	Cleavage	pacid=33047139 locus=Aco010666 ID=Aco010666.1.v3 annot-version=v3
	osa-miR2102-3p	Aco015741.1	2.5	21.583	1	22	372	393	CAUGGUGCCGGUUCCGGUGGCG	CGCCACCGGCACCGGCACCGUC	Cleavage	pacid=33033465 locus=Aco015741 ID=Aco015741.1.v3 annot-version=v3
	osa-miR2102-3p	Aco010326.1	2.5	16.221	1	22	279	300	CAUGGUGCCGGUUCCGGUGGCG	CGCCACCGGCACCGGCACCACG	Cleavage	pacid=33041619 locus=Aco010326 ID=Aco010326.1.v3 annot-version=v3
	osa-miR2103	Aco002292.1	3	17.209	1	22	126	147	UUUCCCUCUCCGUGCGCGCUCG	GUCGCGCGCAUUUGGAGGGAAA	Translation	pacid=33044463 locus=Aco002292 ID=Aco002292.1.v3 annot-version=v3
	osa-miR5833	Aco021664.1	3	16.949	1	21	999	1019	UCCUCCUCGGGCUCAUCGGGC	CGACGAUGGGCCCGAAGAGGA	Cleavage	pacid=33049176 locus=Aco021664 ID=Aco021664.1.v3 annot-version=v3
	osa-miR5833	Aco010666.1	3	15.371	1	21	174	194	UCCUCCUCGGGCUCAUCGGGC	CGCCGACGAACCCAAGGAGGA	Cleavage	pacid=33047139 locus=Aco010666 ID=Aco010666.1.v3 annot-version=v3
	osa-miR6255	Aco010666.1	3	8.642	1	22	1072	1093	UGGGAAAAAUGGGCAGUUGAGU	UUCCAAGAUCCCAUUUUUCCCA	Cleavage	pacid=33047139 locus=Aco010666 ID=Aco010666.1.v3 annot-version=v3
Zea mays	zma-miR319a-3p	GRMZM2G180568_T01	1.5	18.393	1	20	852	871	UUGGACUGAAGGGUGCUCCC	CGGGGCACACUUCAGUCCAA	Cleavage	pacid=30999736 locus=GRMZM2G180568 annot-version=Ensembl-18_2010-01-MaizeSequence
	zma-miR319a-3p	GRMZM2G089361_T01	1.5	18.038	1	20	1316	1335	UUGGACUGAAGGGUGCUCCC	AGGGGGACCCUUCAGUCCAA	Cleavage	pacid=30990003 locus=GRMZM2G089361 annot-version=Ensembl-18_2010-01-MaizeSequence
	zma-miR319a-3p	GRMZM2G115516_T01	1.5	18.845	1	20	1412	1431	UUGGACUGAAGGGUGCUCCC	AGGGGGACCCUUCAGUCCAA	Cleavage	pacid=31009426 locus=GRMZM2G115516 annot-version=Ensembl-18_2010-01-MaizeSequence
	zma-miR319a-3p	GRMZM2G020805_T01	2	20.122	1	20	1429	1448	UUGGACUGAAGGGUGCUCCC	AGGGGGGCCCUUCAGUCCAA	Cleavage	pacid=30965279 locus=GRMZM2G020805 annot-version=Ensembl-18_2010-01-MaizeSequence
	zma-miR319a-3p	GRMZM2G015037_T01	3	21.958	1	20	1735	1754	UUGGACUGAAGGGUGCUCCC	AGGGGACCCCUUCAGUCCAG	Cleavage	pacid=30982131 locus=GRMZM2G015037 annot-version=Ensembl-18_2010-01-MaizeSequence
	zma-miR319a-3p	AC205574.3_FGT006	3	-1	1	20	1456	1475	UUGGACUGAAGGGUGCUCCC	AGGGGACCCCUUCAGUCCAG	Cleavage	pacid=31031327 locus=AC205574.3_FG006 annot-version=Ensembl-18_2010-01-MaizeSequence	1
	zma-miR160d-3p	GRMZM2G166946_T01	3	15.677	1	21	2064	2084	GCGUGCGUGGAGCCAAGCAUG	UCUCCUUGGCUCCACGUCCGC	Cleavage	pacid=31032200 locus=GRMZM2G166946 annot-version=Ensembl-18_2010-01-MaizeSequence
	zma-miR166e	GRMZM2G020805_T01	3	12.015	1	20	5033	5052	UCGGACCAGGCUUCAUUCCC	UGAAAUUAAGCCUGGUUUGA	Cleavage	pacid=30965279 locus=GRMZM2G020805 annot-version=Ensembl-18_2010-01-MaizeSequence
	zma-miR169g	GRMZM2G020805_T01	3	17.01	1	21	4774	4794	UAGCCAAGGAUGACUUGCCUA	GAGUCAAGUCACCGUUGGCUA	Translation	pacid=30965279 locus=GRMZM2G020805 annot-version=Ensembl-18_2010-01-MaizeSequence
Oryza sativa	osa-miR319b	LOC_Os07g05720.1	1.5	20.844	1	20	1330	1349	UUGGACUGAAGGGUGCUCCC	AGGGGGACCCUUCAGUCCAA	Cleavage	pacid=33117085 locus=LOC_Os07g05720 ID=LOC_Os07g05720.1.MSUv7.0 annot-version=v7.0
	osa-miR319b	LOC_Os03g57190.1	1.5	20.704	1	20	1182	1201	UUGGACUGAAGGGUGCUCCC	AGGGGGACCCUUCAGUCCAA	Cleavage	pacid=33130570 locus=LOC_Os03g57190 ID=LOC_Os03g57190.1.MSUv7.0 annot-version=v7.0
	osa-miR319b	LOC_Os12g42190.1	2	-1	1	20	847	866	UUGGACUGAAGGGUGCUCCC	CGGGGCACACUUCAGUCCAA	Cleavage	pacid=33153979 locus=LOC_Os12g42190 ID=LOC_Os12g42190.1.MSUv7.0 annot-version=v7.0	1
	osa-miR319b	LOC_Os01g11550.1	3	-1	1	20	1654	1673	UUGGACUGAAGGGUGCUCCC	AGGGGACCCCUUCAGUCCAG	Cleavage	pacid=33123867 locus=LOC_Os01g11550 ID=LOC_Os01g11550.1.MSUv7.0 annot-version=v7.0	1
	osa-miR159c	LOC_Os07g05720.1	3	20.854	1	21	1330	1350	AUUGGAUUGAAGGGAGCUCCA	AGGGGGACCCUUCAGUCCAAU	Cleavage	pacid=33117085 locus=LOC_Os07g05720 ID=LOC_Os07g05720.1.MSUv7.0 annot-version=v7.0
	osa-miR159c	LOC_Os03g57190.1	3	19.459	1	21	1182	1202	AUUGGAUUGAAGGGAGCUCCA	AGGGGGACCCUUCAGUCCAAU	Cleavage	pacid=33130570 locus=LOC_Os03g57190 ID=LOC_Os03g57190.1.MSUv7.0 annot-version=v7.0
	osa-miR1861d	LOC_Os01g55750.1	2.5	23.903	1	22	854	875	UGGUCUUGAGGCAGGAACUGAG	UGCAGUUCCCGCCGCAGGACCA	Translation	pacid=33119567 locus=LOC_Os01g55750 ID=LOC_Os01g55750.1.MSUv7.0 annot-version=v7.0
	osa-miR2873a	LOC_Os12g07480.1	3	17.146	1	24	1875	1898	AAGUUUGGACUUAAAUUUGGUAAC	GAUCCAAAAUUUGGAUCCAAACUU	Translation	pacid=33151556 locus=LOC_Os12g07480 ID=LOC_Os12g07480.1.MSUv7.0 annot-version=v7.0
	osa-miR5079a	LOC_Os01g55750.1	3	13.033	1	22	1503	1524	UUUGGAUCUGUUAUUUUGGUAU	CUACCAAAAGAACAAAUCUAAG	Cleavage	pacid=33119567 locus=LOC_Os01g55750 ID=LOC_Os01g55750.1.MSUv7.0 annot-version=v7.0
Populus trichocarpa	ptc-miR319a	Potri.004G065800.1	2.5	-1	1	20	2726	2745	UUGGACUGAAGGGAGCUCCC	AGGGGGACCCUUCAGUCCAA	Cleavage	pacid=26989706 locus=Potri.004G065800 ID=Potri.004G065800.1.v3.0 annot-version=v3.0	1
	ptc-miR319a	Potri.011G083100.1	2.5	-1	1	20	2058	2077	UUGGACUGAAGGGAGCUCCC	AGGGGGACCCUUCAGUCCAA	Cleavage	pacid=27002607 locus=Potri.011G083100 ID=Potri.011G083100.1.v3.0 annot-version=v3.0	1
	ptc-miR319a	Potri.019G091300.1	3	-1	1	20	2186	2204	UUGGACUGAAGGGAGCUCCC	GGGGGC-CCCUUCAGUCCAG	Cleavage	pacid=27024928 locus=Potri.019G091300 ID=Potri.019G091300.1.v3.0 annot-version=v3.0	1
	ptc-miR319a	Potri.013G119400.1	3	-1	1	20	1733	1752	UUGGACUGAAGGGAGCUCCC	AGGGGAACCCUUCAGUCCAG	Cleavage	pacid=26995625 locus=Potri.013G119400 ID=Potri.013G119400.1.v3.0 annot-version=v3.0	1
	ptc-miR319a	Potri.001G375800.1	3	-1	1	20	2291	2310	UUGGACUGAAGGGAGCUCCC	AGGGGACCCCUUCAGUCCAG	Cleavage	pacid=27043079 locus=Potri.001G375800 ID=Potri.001G375800.1.v3.0 annot-version=v3.0	1
	ptc-miR319a	Potri.011G096600.1	3	-1	1	20	1552	1571	UUGGACUGAAGGGAGCUCCC	AGGGGAACCCUUCAGUCCAG	Cleavage	pacid=27002297 locus=Potri.011G096600 ID=Potri.011G096600.1.v3.0 annot-version=v3.0	1
	ptc-miR6464	Potri.015G050500.1	3	13.299	1	21	381	401	UGAUUGCUUGUUGGAUAUUAU	GAAAUCUGCAACAAGCAAUCC	Cleavage	pacid=27019239 locus=Potri.015G050500 ID=Potri.015G050500.1.v3.0 annot-version=v3.0	1
Vitis vinifera	vvi-miR319b	GSVIVT01021528001	2.5	19.289	1	21	1667	1687	UUGGACUGAAGGGAGCUCCCU	UAGGGGGACCCUUCAGUCCAA	Cleavage	pacid=17830615 locus=GSVIVG01021528001 annot-version=Genoscope.12X	1
	vvi-miR319b	GSVIVT01014236001	3	16.311	1	21	1917	1937	UUGGACUGAAGGGAGCUCCCU	GAGGGGACCCCUUCAGUCCAG	Cleavage	pacid=17825262 locus=GSVIVG01014236001 annot-version=Genoscope.12X	1
	vvi-miR159a	GSVIVT01032911001	3	14.037	1	21	581	601	CUUGGAGUGAAGGGAGCUCUC	AUGAACUCCCUCCACUCCAAA	Translation	pacid=17838763 locus=GSVIVG01032911001 annot-version=Genoscope.12X	1
Zostera marina	osa-miR319b	Zosma54g00550.1	1.5	20.687	1	20	1170	1189	UUGGACUGAAGGGUGCUCCC	AGGGGGACCCUUCAGUCCAA	Cleavage	pacid=33176814 locus=Zosma54g00550 ID=Zosma54g00550.1.v2.2 annot-version=v2.2	1
	osa-miR319b	Zosma40g00320.1	2	18.523	1	20	1179	1198	UUGGACUGAAGGGUGCUCCC	AGGGGAACCCUUCAGUCCAG	Cleavage	pacid=33179261 locus=Zosma40g00320 ID=Zosma40g00320.1.v2.2 annot-version=v2.2	1
	osa-miR319b	Zosma78g00060.1	3	15.589	1	20	804	823	UUGGACUGAAGGGUGCUCCC	AGGGGAUCCCUUCAGUCCAG	Cleavage	pacid=33171610 locus=Zosma78g00060 ID=Zosma78g00060.1.v2.2 annot-version=v2.2	1
	osa-miR319b	Zosma343g00020.1	2.5	12.111	1	20	1221	1240	UUGGACUGAAGGGUGCUCCC	AGGGGACCCCUUCAGUCCAA	Cleavage	pacid=33166243 locus=Zosma343g00020 ID=Zosma343g00020.1.v2.2 annot-version=v2.2	1
	osa-miR5075	Zosma54g00550.1	2	23.397	1	21	230	250	UUCUCCGUCGCCGCCGUCCGC	CAUGACGGCGGCGGCGGAGGA	Cleavage	pacid=33176814 locus=Zosma54g00550 ID=Zosma54g00550.1.v2.2 annot-version=v2.2	2
	osa-miR159c	Zosma78g00060.1	2.5	15.625	1	21	804	824	AUUGGAUUGAAGGGAGCUCCA	AGGGGAUCCCUUCAGUCCAGU	Cleavage	pacid=33171610 locus=Zosma78g00060 ID=Zosma78g00060.1.v2.2 annot-version=v2.2	1
	osa-miR159c	Zosma54g00550.1	3	19.382	1	21	1170	1190	AUUGGAUUGAAGGGAGCUCCA	AGGGGGACCCUUCAGUCCAAU	Cleavage	pacid=33176814 locus=Zosma54g00550 ID=Zosma54g00550.1.v2.2 annot-version=v2.2	1
	osa-miR414	Zosma343g00020.1	2.5	17.251	1	21	1421	1441	UCAUCCUCAUCAUCAUCGUCC	AUACGAUGACGAUGAGGAAGA	Cleavage	pacid=33166243 locus=Zosma343g00020 ID=Zosma343g00020.1.v2.2 annot-version=v2.2	1
	osa-miR2102-3p	Zosma89g00480.1	3	24.98	1	22	499	520	CAUGGUGCCGGUUCCGGUGGCG	AGCAACUGGAACCGGCACUAUU	Cleavage	pacid=33174414 locus=Zosma89g00480 ID=Zosma89g00480.1.v2.2 annot-version=v2.2	1
	osa-miR2118f	Zosma54g00550.1	3	16.695	1	22	524	545	UUCCUGAUGCCUCCCAUUCCUA	UUUGGAUGUGAGGUUUCAGGAA	Cleavage	pacid=33176814 locus=Zosma54g00550 ID=Zosma54g00550.1.v2.2 annot-version=v2.2	1
	osa-miR2275c	Zosma11g01120.1	3	13.142	1	23	1439	1461	AGAAUUGGAGGAAAACAAACUGA	UACGUUUGUUUUUGUUCAAUUCG	Translation	pacid=33177027 locus=Zosma11g01120 ID=Zosma11g01120.1.v2.2 annot-version=v2.2	1
Amborella trichopoda	ath-miR319a	evm_27.model.AmTr_v1.0_scaffold00092.72	2.5	22.297	1	21	1182	1202	UUGGACUGAAGGGAGCUCCCU	UAGGGGGACCCUUCAGUCCAA	Cleavage	pacid=31552151 locus=evm_27.TU.AmTr_v1.0_scaffold00092.72 ID=evm_27.model.AmTr_v1.0_scaffold00092.72.v1.0 annot-version=v1.0
	ath-miR319a	evm_27.model.AmTr_v1.0_scaffold00021.111	3	19.859	1	21	909	929	UUGGACUGAAGGGAGCUCCCU	GAGGGGACCCCUUCAGUCCAG	Cleavage	pacid=31563361 locus=evm_27.TU.AmTr_v1.0_scaffold00021.111 ID=evm_27.model.AmTr_v1.0_scaffold00021.111.v1.0 annot-version=v1.0
Physcomitrella patens	ppt-miR414	Pp3c3_24660V3.1	2	15.676	1	21	2273	2293	UCAUCCUCAUCAUCCUCGUCC	UGAUGAUGAUGGUGAGGAUGA	Cleavage	pacid=32941874 locus=Pp3c3_24660 annot-version=v3.3
	ppt-miR414	Pp3c3_24660V3.1	3	15.963	1	21	526	546	UCAUCCUCAUCAUCCUCGUCC	GGAUGAGGAUGAGGAGGAGGA	Translation	pacid=32941874 locus=Pp3c3_24660 annot-version=v3.3
	ppt-miR414	Pp3c3_24664V3.2	2	18.098	1	21	2660	2680	UCAUCCUCAUCAUCCUCGUCC	UGAUGAUGAUGGUGAGGAUGA	Cleavage	pacid=32943118 locus=Pp3c3_24664 annot-version=v3.3
	ppt-miR414	Pp3c3_24664V3.2	3	15.963	1	21	1114	1134	UCAUCCUCAUCAUCCUCGUCC	GGAUGAGGAUGAGGAGGAGGA	Translation	pacid=32943118 locus=Pp3c3_24664 annot-version=v3.3
Sphagnum fallax	ppt-miR529a	Sphfalx0231s0014.1	2.5	14.373	1	21	3576	3596	CGAAGAGAGAGAGCACAGCCC	UUCUUGAGCUCUCUCUCUUCG	Cleavage	pacid=32630923 locus=Sphfalx0231s0014 ID=Sphfalx0231s0014.1.v0.5 annot-version=v0.5	1
	ppt-miR529b	Sphfalx0231s0014.1	2.5	14.373	1	21	3576	3596	CGAAGAGAGAGAGCACAGCCC	UUCUUGAGCUCUCUCUCUUCG	Cleavage	pacid=32630923 locus=Sphfalx0231s0014 ID=Sphfalx0231s0014.1.v0.5 annot-version=v0.5	1
	ppt-miR529c	Sphfalx0231s0014.1	2.5	14.373	1	21	3576	3596	CGAAGAGAGAGAGCACAGCCC	UUCUUGAGCUCUCUCUCUUCG	Cleavage	pacid=32630923 locus=Sphfalx0231s0014 ID=Sphfalx0231s0014.1.v0.5 annot-version=v0.5	1
	ppt-miR529g	Sphfalx0231s0014.1	2.5	14.373	1	21	3576	3596	CGAAGAGAGAGAGCACAGUCC	UUCUUGAGCUCUCUCUCUUCG	Cleavage	pacid=32630923 locus=Sphfalx0231s0014 ID=Sphfalx0231s0014.1.v0.5 annot-version=v0.5	1
Selaginella moellendorffii	ath-miR834	441321	2.5	14.442	1	21	2541	2561	UGGUAGCAGUAGCGGUGGUAA	CUGCUACUGCUGCUGCUGCCA	Cleavage	pacid=15406972 locus=441321 annot-version=v1.0	2
Marchantia polymorpha	cre-miR1169-3p	Mapoly0001s0298.1	3	15.539	1	21	4648	4668	UGUGGAUGUUGCUUGCUGGAU	AUCCAGCAGGUUAUAUUCACA	Translation	pacid=33020516 locus=Mapoly0001s0298 ID=Mapoly0001s0298.1.v3.1 annot-version=v3.1	1
