# Supplementary material for: Evolutionary and Comparative Expression Analyses of TCP Transcription Factor Gene Family in Land Plants
Source: Int J Mol Sci. 2019 Jul 23;20(14):3591. doi: 10.3390/ijms20143591 (PMC6679135; doi:10.3390/ijms20143591)
Supplement: Supplementary file 1 [file ijms-20-03591-s001.zip › Supplementary Materials/Table S4.xlsx]

## Sheet: Table S4
Table S4. Nucleotide substitution rate (Ka/Ks) of miR319-target and non-miR319-target genes.
Species	miR319-Targets	non-miR319-Targets
A. comosus - A. trichopoda	0.6777	0.4245
A. coerulea - A. trichopoda	0.4758	0.4362
A. thaliana - A. trichopoda	0.7345	0.3677
B. napus - A. trichopoda	0.611	0.2944
B. oleracea - A. trichopoda	0.4245	0.1883
B. rapa - A. trichopoda	0.4864	0.3036
E. grandis - A. trichopoda	0.6788	0.4203
G. max - A. trichopoda	0.5131	0.2871
M. truncatula - A. trichopoda	0.3118	0.2591
O. sativa - A. trichopoda	0.6374	0.3518
P. trichocarpa - A. trichopoda	0.482	0.2661
S. lycopersicum - A. trichopoda	0.5949	0.6877
S. tuberosum - A. trichopoda	0.496	0.2259
V. vinifera - A. trichopoda	0.7034	0.2934
Z. mays - A. trichopoda	0.9234	0.3481
