# Supplementary material for: Evolutionary and Comparative Expression Analyses of TCP Transcription Factor Gene Family in Land Plants
Source: Int J Mol Sci. 2019 Jul 23;20(14):3591. doi: 10.3390/ijms20143591 (PMC6679135; doi:10.3390/ijms20143591)
Supplement: Supplementary file 1 [file ijms-20-03591-s001.zip › Supplementary Materials/Table S5.xlsx]

## Sheet: Table S5
Table S5. Details of the TCP protein interaction network in A. thaliana. G. max, O. sativa, Z. mays, and P. patens.
Species	Classfication	Node 1	Node 2	Node 1_ID	Node 2_ID	Neighborhood_on_chromosome	Gene_fusion	Phylogenetic_cooccurrence	Homology	Coexpression	Experimentally_determined_interaction	Database_annotated	Automated_textmining	Combined_score
A. thaliana	Class I	AT3G09200	UBQ6	AT3G09200.1	AT2G47110.1	0	0	0	0	0.977	0.615	0.9	0.372	0.999
		RPS15AD	AT3G09200	AT3G46040.1	AT3G09200.1	0.454	0	0	0	0.988	0.872	0.939	0.642	0.999
		RPS15AD	AT2G40010	AT3G46040.1	AT2G40010.1	0.454	0	0	0	0.986	0.872	0.939	0.319	0.999
		RPS15AD	UBQ6	AT3G46040.1	AT2G47110.1	0	0	0	0	0.95	0.925	0.9	0.722	0.999
		UBQ6	AT2G40010	AT2G47110.1	AT2G40010.1	0	0	0	0	0.937	0.615	0.9	0.372	0.998
		TOC1	LHY	AT5G61380.1	AT1G01060.1	0	0	0	0	0	0.736	0	0.993	0.998
		TOC1	CCA1	AT5G61380.1	AT2G46830.1	0	0	0	0	0	0.736	0	0.993	0.998
		PRR5	LHY	AT5G24470.1	AT1G01060.1	0	0	0	0	0	0.736	0	0.96	0.989
		PRR5	CCA1	AT5G24470.1	AT2G46830.1	0	0	0	0	0	0.736	0	0.959	0.988
		TOC1	TCP21	AT5G61380.1	AT5G08330.1	0	0	0	0	0	0.746	0.8	0.737	0.985
		CCA1	LHY	AT2G46830.1	AT1G01060.1	0	0	0	0.828	0.853	0.746	0	0.993	0.967
		TOM20-4	TOM20-2	AT5G40930.1	AT1G27390.1	0	0	0	0.939	0	0.543	0.9	0.924	0.955
		SPY	GAI	AT3G11540.1	AT1G14920.1	0	0	0	0	0	0	0	0.949	0.949
		TOC1	PRR5	AT5G61380.1	AT5G24470.1	0	0	0	0.648	0.634	0.746	0	0.977	0.936
		PNM1	TCP8	AT5G60960.1	AT1G58100.1	0	0	0	0	0	0.599	0	0.805	0.918
		AT3G09200	AT2G40010	AT3G09200.1	AT2G40010.1	0	0	0.527	0.985	0.075	0	0.9	0.472	0.905
		AT5G20885	AT4G17800	AT5G20885.1	AT4G17800.1	0	0	0	0	0.096	0	0	0.873	0.88
		NF-YC13	AT5G20885	AT5G43250.1	AT5G20885.1	0	0	0	0	0.09	0	0	0.873	0.879
		NF-YC13	AT4G17800	AT5G43250.1	AT4G17800.1	0	0	0	0	0	0	0	0.873	0.873
		TCP14	DOF6	AT3G47620.1	AT3G45610.1	0	0	0	0	0	0.746	0	0.513	0.871
		TCP14	TCP24	AT3G47620.1	AT1G30210.1	0	0	0	0	0	0.52	0	0.742	0.87
		TCP14	TCP3	AT3G47620.1	AT1G53230.1	0	0	0	0	0	0.52	0	0.739	0.869
		TCP2	TCP14	AT4G18390.1	AT3G47620.1	0	0	0	0	0	0.52	0	0.739	0.869
		AT5G37478	AT5G20885	AT5G37478.1	AT5G20885.1	0	0	0	0	0.084	0	0	0.861	0.867
		NF-YC13	AT3G28780	AT5G43250.1	AT3G28780.1	0	0	0	0	0	0	0	0.867	0.867
		AT5G20885	AT3G28780	AT5G20885.1	AT3G28780.1	0	0	0	0	0	0	0	0.867	0.867
		AT4G17800	AT3G28780	AT4G17800.1	AT3G28780.1	0	0	0	0	0	0	0	0.867	0.867
		AT5G37478	AT4G17800	AT5G37478.1	AT4G17800.1	0	0	0	0	0	0	0	0.861	0.861
		TCP14	TCP13	AT3G47620.1	AT3G02150.2	0	0	0	0	0	0.588	0	0.676	0.861
		NF-YC13	AT5G37478	AT5G43250.1	AT5G37478.1	0	0	0	0	0	0	0	0.861	0.861
		AT5G66070	NF-YC13	AT5G66070.2	AT5G43250.1	0	0	0	0	0	0	0	0.857	0.857
		AT5G66070	AT4G17800	AT5G66070.2	AT4G17800.1	0	0	0	0	0	0	0	0.857	0.857
		TCP15	TCP3	AT1G69690.1	AT1G53230.1	0	0	0	0	0	0.52	0	0.71	0.854
		TCP14	TCP4	AT3G47620.1	AT3G15030.1	0	0	0	0	0	0.52	0	0.71	0.854
		TCP21	AT2G01710	AT5G08330.1	AT2G01710.1	0	0	0	0	0	0.852	0	0	0.852
		TCP19	AT2G03500	AT5G51910.1	AT2G03500.1	0	0	0	0	0	0.849	0	0	0.849
		TCP-1	TCP12	AT3G20050.1	AT1G68800.1	0	0	0	0	0	0	0	0.846	0.846
		AT5G37478	AT3G28780	AT5G37478.1	AT3G28780.1	0	0	0	0	0	0	0	0.843	0.843
		TCP20	TCP3	AT3G27010.1	AT1G53230.1	0	0	0	0	0	0.52	0	0.679	0.839
		SPY	RGA1	AT3G11540.1	AT2G01570.1	0	0	0	0	0.094	0	0	0.83	0.839
		TCP8	TCP3	AT1G58100.1	AT1G53230.1	0	0	0	0	0	0.52	0	0.675	0.837
		TCP13	TCP23	AT3G02150.2	AT1G35560.1	0	0	0	0	0	0.52	0	0.676	0.837
		TCP21	TCP24	AT5G08330.1	AT1G30210.1	0	0	0	0	0	0.52	0	0.67	0.834
		TCP15	TCP24	AT1G69690.1	AT1G30210.1	0	0	0	0	0	0.52	0	0.67	0.834
		TCP13	TCP8	AT3G02150.2	AT1G58100.1	0	0	0	0	0	0.52	0	0.67	0.834
		TCP20	TCP4	AT3G27010.1	AT3G15030.1	0	0	0	0	0	0.52	0	0.67	0.834
		TCP3	TCP23	AT1G53230.1	AT1G35560.1	0	0	0	0	0	0.52	0	0.67	0.834
		TCP13	TCP15	AT3G02150.2	AT1G69690.1	0	0	0	0	0	0.52	0	0.67	0.834
		TCP2	TCP20	AT4G18390.1	AT3G27010.1	0	0	0	0	0	0.52	0	0.67	0.834
		TCP21	TCP3	AT5G08330.1	AT1G53230.1	0	0	0	0	0	0.52	0	0.67	0.834
		TCP4	TCP15	AT3G15030.1	AT1G69690.1	0	0	0	0	0	0.52	0	0.67	0.834
		AT5G66070	AT3G28780	AT5G66070.2	AT3G28780.1	0	0	0	0	0	0	0	0.83	0.83
		TCP20	TCP24	AT3G27010.1	AT1G30210.1	0	0	0	0	0	0.52	0	0.65	0.824
		TCP17	TCP23	AT5G08070.1	AT1G35560.1	0	0	0	0	0	0.52	0	0.636	0.817
		TCP21	TCP13	AT5G08330.1	AT3G02150.2	0	0	0	0	0	0.52	0	0.635	0.817
		TCP2	TCP23	AT4G18390.1	AT1G35560.1	0	0	0	0	0	0.52	0	0.633	0.816
		TCP4	TCP23	AT3G15030.1	AT1G35560.1	0	0	0	0	0	0.52	0	0.632	0.815
		NF-YC13	AT1G27470	AT5G43250.1	AT1G27470.1	0	0	0	0	0.046	0	0	0.809	0.809
		AT5G20885	AT1G27470	AT5G20885.1	AT1G27470.1	0	0	0	0	0	0	0	0.809	0.809
		AT4G17800	AT1G27470	AT4G17800.1	AT1G27470.1	0	0	0	0	0	0	0	0.809	0.809
		AT3G28780	AT1G27470	AT3G28780.1	AT1G27470.1	0	0	0	0	0	0	0	0.806	0.806
		AT4G36860	TCP15	AT4G36860.1	AT1G69690.1	0	0	0	0	0	0.679	0	0.42	0.806
		RGA1	GAI	AT2G01570.1	AT1G14920.1	0	0	0	0.983	0.281	0.736	0	0.869	0.805
		TCP21	TCP2	AT5G08330.1	AT4G18390.1	0	0	0	0	0	0.52	0	0.607	0.803
		TCP23	TCP24	AT1G35560.1	AT1G30210.1	0	0	0	0	0	0.52	0	0.608	0.803
		TCP10	TCP15	AT2G31070.1	AT1G69690.1	0	0	0	0	0	0.52	0	0.605	0.802
		TCP5	TCP23	AT5G60970.1	AT1G35560.1	0	0	0	0	0	0.52	0	0.602	0.8
		TCP21	TCP4	AT5G08330.1	AT3G15030.1	0	0	0	0	0	0.52	0	0.601	0.8
		TCP4	TCP8	AT3G15030.1	AT1G58100.1	0	0	0	0	0	0.52	0	0.6	0.799
		TCP20	TCP13	AT3G27010.1	AT3G02150.2	0	0	0	0	0	0.52	0	0.596	0.797
		DAR2	TCP15	AT2G39830.1	AT1G69690.1	0	0	0	0	0	0.679	0	0.393	0.796
		TCP14	TCP10	AT3G47620.1	AT2G31070.1	0	0	0	0	0	0.52	0	0.593	0.796
		TCP15	TCP8	AT1G69690.1	AT1G58100.1	0	0	0	0.817	0	0.746	0	0.911	0.788
		AT5G66070	AT5G37478	AT5G66070.2	AT5G37478.1	0	0	0	0	0	0	0	0.78	0.78
		TCP21	TCP17	AT5G08330.1	AT5G08070.1	0	0	0	0	0	0.52	0	0.557	0.778
		TCP17	TCP15	AT5G08070.1	AT1G69690.1	0	0	0	0	0	0.52	0	0.555	0.777
		TCP2	TCP15	AT4G18390.1	AT1G69690.1	0	0	0	0	0	0.52	0	0.552	0.775
		TCP8	TCP24	AT1G58100.1	AT1G30210.1	0	0	0	0	0	0.52	0	0.551	0.775
		TCP9	SARD1	AT2G45680.1	AT1G73805.1	0	0	0	0	0	0.736	0	0.171	0.772
		AT4G36860	TCP14	AT4G36860.1	AT3G47620.1	0	0	0	0	0	0.679	0	0.314	0.77
		RGA1	TCP15	AT2G01570.1	AT1G69690.1	0	0	0	0	0.156	0.717	0	0.112	0.769
		SARD1	TCP8	AT1G73805.1	AT1G58100.1	0	0	0	0	0	0.736	0	0.154	0.767
		WRKY28	TCP9	AT4G18170.1	AT2G45680.1	0	0	0	0	0	0.736	0	0.152	0.767
		WRKY28	TCP20	AT4G18170.1	AT3G27010.1	0	0	0	0	0	0.736	0	0.14	0.763
		WRKY28	TCP8	AT4G18170.1	AT1G58100.1	0	0	0	0	0	0.736	0	0.139	0.763
		TCP14	DAR2	AT3G47620.1	AT2G39830.1	0	0	0	0	0	0.679	0	0.289	0.762
		TCP20	NAC019	AT3G27010.1	AT1G52890.1	0	0	0	0	0	0.736	0	0.13	0.761
		SPY	TCP15	AT3G11540.1	AT1G69690.1	0	0	0	0	0	0.561	0	0.469	0.757
		TCP10	TCP23	AT2G31070.1	AT1G35560.1	0	0	0	0	0.071	0.52	0	0.488	0.752
		TCP4	TCP3	AT3G15030.1	AT1G53230.1	0	0	0	0.951	0.482	0.52	0	0.913	0.752
		TCP5	WRKY28	AT5G60970.1	AT4G18170.1	0	0	0	0	0	0.736	0	0.097	0.751
		TCP14	SPY	AT3G47620.1	AT3G11540.1	0	0	0	0	0	0.561	0	0.454	0.75
		TCP2	CCA1	AT4G18390.1	AT2G46830.1	0	0	0	0	0	0.54	0	0.476	0.749
		TCP8	NAC019	AT1G58100.1	AT1G52890.1	0	0	0	0	0	0.736	0	0.08	0.747
		TCP20	PURA1	AT3G27010.1	AT2G32080.1	0	0	0	0	0	0.746	0	0	0.746
		TCP5	TCP21	AT5G60970.1	AT5G08330.1	0	0	0	0	0	0.52	0	0.49	0.744
		TCP-1	TCP15	AT3G20050.1	AT1G69690.1	0	0	0	0	0	0	0	0.744	0.744
		TCP20	SARD1	AT3G27010.1	AT1G73805.1	0	0	0	0	0	0.736	0	0.068	0.743
		WRKY28	TCP3	AT4G18170.1	AT1G53230.1	0	0	0	0	0	0.736	0	0.063	0.742
		ATHB-22	AT1G55270	AT2G36610.1	AT1G55270.1	0	0	0	0	0	0	0	0.739	0.739
		TCP13	TCP22	AT3G02150.2	AT1G72010.1	0	0	0	0	0	0	0	0.739	0.739
		AT2G44130	ATHB-22	AT2G44130.1	AT2G36610.1	0	0	0	0	0	0	0	0.739	0.739
		TCP5	TCP15	AT5G60970.1	AT1G69690.1	0	0	0	0	0	0.52	0	0.479	0.739
		AT5G37478	AT1G27470	AT5G37478.1	AT1G27470.1	0	0	0	0	0	0	0	0.738	0.738
		TCP-1	TCP24	AT3G20050.1	AT1G30210.1	0	0	0	0	0	0	0	0.738	0.738
		AT5G66070	AT1G27470	AT5G66070.2	AT1G27470.1	0	0	0	0	0	0	0	0.737	0.737
		TCP19	WRKY28	AT5G51910.1	AT4G18170.1	0	0	0	0	0	0.736	0	0	0.736
		TCP19	SARD1	AT5G51910.1	AT1G73805.1	0	0	0	0	0	0.736	0	0	0.736
		TCP22	TCP3	AT1G72010.1	AT1G53230.1	0	0	0	0	0	0	0	0.734	0.734
		TCP22	TCP24	AT1G72010.1	AT1G30210.1	0	0	0	0	0	0	0	0.734	0.734
		TCP14	RGA1	AT3G47620.1	AT2G01570.1	0	0	0	0	0.091	0.717	0	0.046	0.733
		TCP14	GAI	AT3G47620.1	AT1G14920.1	0	0	0	0	0	0.717	0	0.088	0.731
		SRFR1	TCP15	AT4G37460.1	AT1G69690.1	0	0	0	0	0	0.641	0	0.276	0.728
		TCP9	TCP3	AT2G45680.1	AT1G53230.1	0	0	0	0	0	0	0	0.727	0.727
		TCP9	RGA1	AT2G45680.1	AT2G01570.1	0	0	0	0	0	0.717	0	0.074	0.727
		TCP19	TCP3	AT5G51910.1	AT1G53230.1	0	0	0	0	0	0.52	0	0.449	0.724
		TCP20	TCP10	AT3G27010.1	AT2G31070.1	0	0	0	0	0	0.52	0	0.449	0.724
		TCP2	TCP8	AT4G18390.1	AT1G58100.1	0	0	0	0	0	0.52	0	0.447	0.723
		TCP17	TCP14	AT5G08070.1	AT3G47620.1	0	0	0	0	0	0.52	0	0.446	0.722
		RGA1	TCP22	AT2G01570.1	AT1G72010.1	0	0	0	0	0	0.717	0	0	0.717
		TCP20	RGA1	AT3G27010.1	AT2G01570.1	0	0	0	0	0	0.717	0	0	0.717
		RGA1	TCP23	AT2G01570.1	AT1G35560.1	0	0	0	0	0	0.717	0	0	0.717
		RGA1	TCP8	AT2G01570.1	AT1G58100.1	0	0	0	0	0	0.717	0	0	0.717
		TCP11	TCP3	AT2G37000.1	AT1G53230.1	0	0	0	0	0	0.52	0	0.424	0.711
		TCP21	TCP10	AT5G08330.1	AT2G31070.1	0	0	0	0	0	0.52	0	0.42	0.709
		TCP5	TCP14	AT5G60970.1	AT3G47620.1	0	0	0	0	0	0.52	0	0.42	0.709
		TCP15	TCP12	AT1G69690.1	AT1G68800.1	0	0	0	0	0	0	0	0.709	0.709
		TCP5	TCP10	AT5G60970.1	AT2G31070.1	0	0	0	0.677	0.196	0.52	0	0.849	0.707
		TCP2	TCP4	AT4G18390.1	AT3G15030.1	0	0	0	0.701	0.187	0.52	0	0.917	0.704
		TCP-1	AT3G09200	AT3G20050.1	AT3G09200.1	0	0	0	0	0.581	0.045	0	0.319	0.704
		TCP4	TCP24	AT3G15030.1	AT1G30210.1	0	0	0	0.709	0.208	0.52	0	0.861	0.702
		SRFR1	TCP14	AT4G37460.1	AT3G47620.1	0	0	0	0	0	0.641	0	0.201	0.7
		SRFR1	TCP22	AT4G37460.1	AT1G72010.1	0	0	0	0	0	0.641	0	0.201	0.7
		TCP2	TCP3	AT4G18390.1	AT1G53230.1	0	0	0	0.696	0.17	0.52	0	0.87	0.694
		SRFR1	TCP8	AT4G37460.1	AT1G58100.1	0	0	0	0	0	0.641	0	0.179	0.692
		TCP10	TCP24	AT2G31070.1	AT1G30210.1	0	0	0	0.712	0.17	0.52	0	0.861	0.687
		TCP7	TCP24	AT5G23280.1	AT1G30210.1	0	0	0	0	0.084	0	0	0.67	0.684
		TCP2	TCP10	AT4G18390.1	AT2G31070.1	0	0	0	0.704	0.153	0.52	0	0.861	0.683
		SRFR1	TCP23	AT4G37460.1	AT1G35560.1	0	0	0	0	0	0.641	0	0.152	0.682
		TCP5	TCP20	AT5G60970.1	AT3G27010.1	0	0	0	0	0	0.52	0	0.36	0.679
		TCP5	TCP24	AT5G60970.1	AT1G30210.1	0	0	0	0.739	0.178	0.52	0	0.845	0.679
		TCP10	TCP8	AT2G31070.1	AT1G58100.1	0	0	0	0	0	0.52	0	0.36	0.679
		AT4	RPS15AD	AT5G03545.1	AT3G46040.1	0	0	0	0	0	0	0	0.678	0.678
		TCP17	TCP22	AT5G08070.1	AT1G72010.1	0	0	0	0	0	0	0	0.675	0.675
		TCP14	TCP-1	AT3G47620.1	AT3G20050.1	0	0	0	0	0	0	0	0.675	0.675
		TCP10	TCP3	AT2G31070.1	AT1G53230.1	0	0	0	0.783	0.203	0.52	0	0.862	0.675
		TCP22	TCP12	AT1G72010.1	AT1G68800.1	0	0	0	0	0	0	0	0.673	0.673
		TCP3	TCP24	AT1G53230.1	AT1G30210.1	0	0	0	0.712	0.129	0.52	0	0.869	0.672
		TCP6	AT4	AT5G41030.1	AT5G03545.1	0	0	0	0	0	0	0	0.671	0.671
		TCP2	TCP22	AT4G18390.1	AT1G72010.1	0	0	0	0	0	0	0	0.671	0.671
		TCP14	TCP12	AT3G47620.1	AT1G68800.1	0	0	0	0	0	0	0	0.67	0.67
		TCP20	TCP-1	AT3G27010.1	AT3G20050.1	0	0	0	0	0	0	0	0.67	0.67
		TCP5	TCP22	AT5G60970.1	AT1G72010.1	0	0	0	0	0	0	0	0.67	0.67
		TCP21	SRFR1	AT5G08330.1	AT4G37460.1	0	0	0	0	0	0.641	0	0.111	0.667
		TCP2	TCP24	AT4G18390.1	AT1G30210.1	0	0	0	0.874	0.234	0.52	0	0.865	0.658
		TCP21	TCP14	AT5G08330.1	AT3G47620.1	0	0	0	0.85	0.116	0.588	0	0.677	0.658
		TCP5	TCP4	AT5G60970.1	AT3G15030.1	0	0	0	0.685	0.071	0.52	0	0.809	0.652
		SRFR1	TCP20	AT4G37460.1	AT3G27010.1	0	0	0	0	0	0.641	0	0.069	0.651
		TCP16	AT3G28780	AT3G45150.1	AT3G28780.1	0	0	0	0	0	0	0	0.65	0.65
		TCP5	TCP3	AT5G60970.1	AT1G53230.1	0	0	0	0.691	0	0.52	0	0.86	0.647
		TCP4	TCP10	AT3G15030.1	AT2G31070.1	0	0	0	0.795	0.137	0.52	0	0.861	0.644
		TCP4	TCP13	AT3G15030.1	AT3G02150.2	0	0	0	0.694	0	0.52	0	0.843	0.643
		TCP7	TCP8	AT5G23280.1	AT1G58100.1	0	0	0	0.843	0	0.59	0	0.806	0.642
		TCP7	TCP23	AT5G23280.1	AT1G35560.1	0	0	0	0.828	0	0.59	0	0.744	0.642
		NF-YC13	TCP16	AT5G43250.1	AT3G45150.1	0	0	0	0	0	0	0	0.638	0.638
		AT5G20885	TCP16	AT5G20885.1	AT3G45150.1	0	0	0	0	0	0	0	0.638	0.638
		AT4G17800	TCP16	AT4G17800.1	AT3G45150.1	0	0	0	0	0	0	0	0.638	0.638
		TCP21	TCP8	AT5G08330.1	AT1G58100.1	0	0	0	0.843	0	0.59	0	0.732	0.637
		TCP17	TCP20	AT5G08070.1	AT3G27010.1	0	0	0	0	0	0.52	0	0.274	0.636
		TCP13	TCP3	AT3G02150.2	AT1G53230.1	0	0	0	0.699	0	0.52	0	0.81	0.636
		TCP19	TCP10	AT5G51910.1	AT2G31070.1	0	0	0	0	0	0.52	0	0.271	0.635
		TCP4	TCP22	AT3G15030.1	AT1G72010.1	0	0	0	0	0	0	0	0.634	0.634
		TCP6	TCP3	AT5G41030.1	AT1G53230.1	0	0	0	0	0	0	0	0.634	0.634
		TCP6	RPS15AD	AT5G41030.1	AT3G46040.1	0	0	0	0	0	0	0	0.634	0.634
		TCP17	TCP8	AT5G08070.1	AT1G58100.1	0	0	0	0	0	0.52	0	0.27	0.634
		TCP21	TCP12	AT5G08330.1	AT1G68800.1	0	0	0	0	0	0	0	0.634	0.634
		TCP19	TCP21	AT5G51910.1	AT5G08330.1	0	0	0	0.816	0.094	0.588	0	0.321	0.632
		TCP9	AT1G55270	AT2G45680.1	AT1G55270.1	0	0	0	0	0	0	0	0.631	0.631
		TCP5	TCP2	AT5G60970.1	AT4G18390.1	0	0	0	0.711	0	0.52	0	0.809	0.631
		TCP13	TCP10	AT3G02150.2	AT2G31070.1	0	0	0	0.683	0	0.52	0	0.739	0.631
		TCP9	AT2G44130	AT2G45680.1	AT2G44130.1	0	0	0	0	0	0	0	0.63	0.63
		TCP14	TCP15	AT3G47620.1	AT1G69690.1	0	0	0	0.818	0.102	0.52	0	0.959	0.629
		PRR5	TCP11	AT5G24470.1	AT2G37000.1	0	0	0	0	0	0.54	0	0.226	0.629
		TCP2	TCP13	AT4G18390.1	AT3G02150.2	0	0	0	0.719	0	0.52	0	0.804	0.627
		TCP7	TCP21	AT5G23280.1	AT5G08330.1	0	0	0	0.95	0.089	0.59	0	0.78	0.626
		TCP19	TCP14	AT5G51910.1	AT3G47620.1	0	0	0	0.801	0	0.588	0	0.47	0.625
		TCP17	TCP10	AT5G08070.1	AT2G31070.1	0	0	0	0.737	0	0.52	0	0.808	0.621
		TCP13	TCP24	AT3G02150.2	AT1G30210.1	0	0	0	0.741	0	0.52	0	0.802	0.619
		TCP5	TCP7	AT5G60970.1	AT5G23280.1	0	0	0	0	0.066	0	0	0.608	0.618
		TCP17	TCP3	AT5G08070.1	AT1G53230.1	0	0	0	0.752	0	0.52	0	0.826	0.617
		TCP21	TCP15	AT5G08330.1	AT1G69690.1	0	0	0	0.838	0.1	0.52	0	0.861	0.612
		TCP14	TCP20	AT3G47620.1	AT3G27010.1	0	0	0	0.78	0	0.52	0	0.878	0.612
		TCP14	TCP8	AT3G47620.1	AT1G58100.1	0	0	0	0.773	0	0.52	0	0.851	0.612
		TCP5	TCP8	AT5G60970.1	AT1G58100.1	0	0	0	0	0	0.52	0	0.225	0.612
		TCP5	TCP13	AT5G60970.1	AT3G02150.2	0	0	0	0.779	0	0.52	0	0.863	0.611
		PRR5	TCP15	AT5G24470.1	AT1G69690.1	0	0	0	0	0	0.54	0	0.184	0.609
		LWD2	TCP11	AT3G26640.1	AT2G37000.1	0	0	0	0	0	0	0	0.607	0.607
		TCP17	TCP4	AT5G08070.1	AT3G15030.1	0	0	0	0.753	0	0.52	0	0.743	0.607
		TCP7	TCP3	AT5G23280.1	AT1G53230.1	0	0	0	0	0	0	0	0.607	0.607
		TCP20	TCP15	AT3G27010.1	AT1G69690.1	0	0	0	0.791	0	0.52	0	0.857	0.605
		PRR5	LWD2	AT5G24470.1	AT3G26640.1	0	0	0	0	0	0	0	0.603	0.603
		TCP-1	TCP3	AT3G20050.1	AT1G53230.1	0	0	0	0	0	0	0	0.603	0.603
		TCP19	TCP11	AT5G51910.1	AT2G37000.1	0	0	0	0.819	0.084	0.52	0	0.74	0.602
		TCP6	AT2G40010	AT5G41030.1	AT2G40010.1	0	0	0	0	0	0	0	0.602	0.602
		TCP17	TCP2	AT5G08070.1	AT4G18390.1	0	0	0	0.787	0	0.52	0	0.801	0.601
		AT4	UBQ6	AT5G03545.1	AT2G47110.1	0	0	0	0	0	0	0	0.6	0.6
		TCP19	CSLG1	AT5G51910.1	AT4G24010.1	0	0	0	0	0	0	0	0.6	0.6
		TCP20	TCP8	AT3G27010.1	AT1G58100.1	0	0	0	0.775	0	0.52	0	0.732	0.598
		TCP3	GAI	AT1G53230.1	AT1G14920.1	0	0	0	0	0.122	0.55	0	0.062	0.598
		TCP17	TCP24	AT5G08070.1	AT1G30210.1	0	0	0	0.798	0	0.52	0	0.807	0.597
		TCP10	TCP22	AT2G31070.1	AT1G72010.1	0	0	0	0	0	0	0	0.595	0.595
		TCP11	LHY	AT2G37000.1	AT1G01060.1	0	0	0	0	0	0.54	0	0.152	0.593
		AT5G37478	TCP16	AT5G37478.1	AT3G45150.1	0	0	0	0	0	0	0	0.592	0.592
		TCP19	TCP8	AT5G51910.1	AT1G58100.1	0	0	0	0.771	0	0.52	0	0.671	0.592
		TCP20	TCP23	AT3G27010.1	AT1G35560.1	0	0	0	0.759	0	0.52	0	0.618	0.59
		TCP15	TCP23	AT1G69690.1	AT1G35560.1	0	0	0	0.802	0	0.52	0	0.74	0.589
		CCA1	TCP11	AT2G46830.1	AT2G37000.1	0	0	0	0	0	0.54	0	0.14	0.588
		TCP14	AT2G03500	AT3G47620.1	AT2G03500.1	0	0	0	0	0	0.588	0	0	0.588
		TCP14	AT2G01710	AT3G47620.1	AT2G01710.1	0	0	0	0	0	0.588	0	0	0.588
		TCP13	AT2G03500	AT3G02150.2	AT2G03500.1	0	0	0	0	0	0.588	0	0	0.588
		TCP19	TCP4	AT5G51910.1	AT3G15030.1	0	0	0	0	0	0.52	0	0.17	0.584
		TCP14	TCP23	AT3G47620.1	AT1G35560.1	0	0	0	0.798	0	0.52	0	0.675	0.584
		TCP17	TCP13	AT5G08070.1	AT3G02150.2	0	0	0	0.844	0	0.52	0	0.863	0.584
		TCP21	TCP20	AT5G08330.1	AT3G27010.1	0	0	0	0.816	0	0.52	0	0.737	0.584
		TCP19	TCP20	AT5G51910.1	AT3G27010.1	0	0	0	0.775	0	0.52	0	0.607	0.584
		TCP21	TCP23	AT5G08330.1	AT1G35560.1	0	0	0	0.838	0	0.52	0	0.739	0.577
		TCP8	TCP23	AT1G58100.1	AT1G35560.1	0	0	0	0.841	0	0.52	0	0.736	0.575
		TCP19	TCP15	AT5G51910.1	AT1G69690.1	0	0	0	0.797	0	0.52	0	0.559	0.573
		TCP15	GAI	AT1G69690.1	AT1G14920.1	0	0	0	0	0.088	0.55	0	0	0.572
		TCP11	TCP23	AT2G37000.1	AT1G35560.1	0	0	0	0.828	0	0.52	0	0.633	0.571
		TCP5	TCP17	AT5G60970.1	AT5G08070.1	0	0	0	0.936	0.092	0.52	0	0.865	0.571
		TCP19	GAI	AT5G51910.1	AT1G14920.1	0	0	0	0	0	0.55	0	0.075	0.566
		TCP13	GAI	AT3G02150.2	AT1G14920.1	0	0	0	0	0	0.55	0	0.074	0.566
		TCP11	TCP8	AT2G37000.1	AT1G58100.1	0	0	0	0.853	0	0.52	0	0.67	0.566
		TCP19	TCP23	AT5G51910.1	AT1G35560.1	0	0	0	0.769	0	0.52	0	0.42	0.564
		TCP21	TCP11	AT5G08330.1	AT2G37000.1	0	0	0	0.828	0	0.52	0	0.551	0.564
		SPL	TCP3	AT4G27330.1	AT1G53230.1	0	0	0	0	0	0.543	0	0.081	0.562
		SPL	TCP2	AT4G27330.1	AT4G18390.1	0	0	0	0	0	0.543	0	0.081	0.562
		TOC1	TCP15	AT5G61380.1	AT1G69690.1	0	0	0	0	0	0	0	0.561	0.561
		TCP11	TCP15	AT2G37000.1	AT1G69690.1	0	0	0	0.84	0	0.52	0	0.55	0.561
		SPL	TCP9	AT4G27330.1	AT2G45680.1	0	0	0	0	0	0.543	0	0.074	0.559
		AT5G66070	TCP16	AT5G66070.2	AT3G45150.1	0	0	0	0	0	0	0	0.559	0.559
		TCP20	TCP12	AT3G27010.1	AT1G68800.1	0	0	0	0	0	0	0	0.559	0.559
		TCP21	TCP-1	AT5G08330.1	AT3G20050.1	0	0	0	0	0	0	0	0.558	0.558
		TCP9	AT1G54610	AT2G45680.1	AT1G54610.2	0	0	0	0	0	0	0	0.557	0.557
		PRR5	TCP2	AT5G24470.1	AT4G18390.1	0	0	0	0	0	0.54	0	0.075	0.557
		TCP17	TCP16	AT5G08070.1	AT3G45150.1	0	0	0	0	0	0	0	0.557	0.557
		TCP8	GAI	AT1G58100.1	AT1G14920.1	0	0	0	0	0	0.55	0	0.054	0.557
		TCP7	TCP13	AT5G23280.1	AT3G02150.2	0	0	0	0	0	0	0	0.555	0.555
		TCP5	SPL	AT5G60970.1	AT4G27330.1	0	0	0	0	0	0.543	0	0.066	0.555
		TCP6	SAUR20	AT5G41030.1	AT5G18020.1	0	0	0	0	0	0	0	0.555	0.555
		TCP7	TCP-1	AT5G23280.1	AT3G20050.1	0	0	0	0	0	0	0	0.555	0.555
		SPL	TCP23	AT4G27330.1	AT1G35560.1	0	0	0	0	0	0.543	0	0.067	0.555
		TCP5	GAI	AT5G60970.1	AT1G14920.1	0	0	0	0	0	0.55	0	0.048	0.554
		TCP17	SPL	AT5G08070.1	AT4G27330.1	0	0	0	0	0	0.54	0	0.07	0.554
		TCP23	GAI	AT1G35560.1	AT1G14920.1	0	0	0	0	0	0.55	0	0.049	0.554
		TCP7	TCP12	AT5G23280.1	AT1G68800.1	0	0	0	0	0	0	0	0.553	0.553
		LWD2	LHY	AT3G26640.1	AT1G01060.1	0	0	0	0	0	0	0	0.552	0.552
		TCP2	GAI	AT4G18390.1	AT1G14920.1	0	0	0	0	0	0.55	0	0	0.55
		TCP16	GAI	AT3G45150.1	AT1G14920.1	0	0	0	0	0	0.55	0	0	0.55
		TCP20	TCP11	AT3G27010.1	AT2G37000.1	0	0	0	0.84	0	0.52	0	0.42	0.55
		TCP12	TCP23	AT1G68800.1	AT1G35560.1	0	0	0	0	0	0	0	0.55	0.55
		TCP10	GAI	AT2G31070.1	AT1G14920.1	0	0	0	0	0	0.55	0	0	0.55
		TCP14	TCP11	AT3G47620.1	AT2G37000.1	0	0	0	0.851	0	0.52	0	0.429	0.549
		SPL	TCP13	AT4G27330.1	AT3G02150.2	0	0	0	0	0	0.54	0	0.056	0.548
		TCP2	LHY	AT4G18390.1	AT1G01060.1	0	0	0	0	0	0.54	0	0.055	0.547
		SPL	TCP10	AT4G27330.1	AT2G31070.1	0	0	0	0	0	0.543	0	0.049	0.547
		SPL	TCP24	AT4G27330.1	AT1G30210.1	0	0	0	0	0	0.543	0	0.049	0.547
		TCP7	SPL	AT5G23280.1	AT4G27330.1	0	0	0	0	0	0.543	0	0	0.543
		TCP21	SPL	AT5G08330.1	AT4G27330.1	0	0	0	0	0	0.543	0	0	0.543
		TCP6	SPL	AT5G41030.1	AT4G27330.1	0	0	0	0	0	0.543	0	0	0.543
		AT5G27030.2	SPL	AT5G27030.2	AT4G27330.1	0	0	0	0	0	0.543	0	0	0.543
		SPL	TCP20	AT4G27330.1	AT3G27010.1	0	0	0	0	0	0.543	0	0.042	0.543
		SPL	TCP8	AT4G27330.1	AT1G58100.1	0	0	0	0	0	0.543	0	0	0.543
		SPL	TCP11	AT4G27330.1	AT2G37000.1	0	0	0	0	0	0.543	0	0	0.543
		SPL	TCP4	AT4G27330.1	AT3G15030.1	0	0	0	0	0	0.543	0	0	0.543
		SPL	TCP15	AT4G27330.1	AT1G69690.1	0	0	0	0	0	0.543	0	0	0.543
		AT5G27030.2	TCP23	AT5G27030.2	AT1G35560.1	0	0	0	0	0	0.537	0	0	0.537
		AT5G27030.2	TCP3	AT5G27030.2	AT1G53230.1	0	0	0	0	0	0.537	0	0	0.537
		AT5G27030.2	TCP16	AT5G27030.2	AT3G45150.1	0	0	0	0	0	0.537	0	0	0.537
		AT5G27030.2	TCP4	AT5G27030.2	AT3G15030.1	0	0	0	0	0	0.537	0	0	0.537
		TCP4	TCP11	AT3G15030.1	AT2G37000.1	0	0	0	0	0	0.52	0	0	0.52
		TCP13	TCP11	AT3G02150.2	AT2G37000.1	0	0	0	0	0	0.52	0	0	0.52
		TCP5	TCP11	AT5G60970.1	AT2G37000.1	0	0	0	0	0	0.52	0	0	0.52
		TCP5	TCP19	AT5G60970.1	AT5G51910.1	0	0	0	0	0	0.52	0	0	0.52
		TCP19	TCP17	AT5G51910.1	AT5G08070.1	0	0	0	0	0	0.52	0	0	0.52
		TCP11	TCP10	AT2G37000.1	AT2G31070.1	0	0	0	0	0	0.52	0	0	0.52
		TCP19	TCP13	AT5G51910.1	AT3G02150.2	0	0	0	0	0	0.52	0	0	0.52
		TCP19	TCP24	AT5G51910.1	AT1G30210.1	0	0	0	0	0	0.52	0	0	0.52
		TCP19	TCP2	AT5G51910.1	AT4G18390.1	0	0	0	0	0	0.52	0	0	0.52
		TCP11	TCP24	AT2G37000.1	AT1G30210.1	0	0	0	0	0	0.52	0	0	0.52
		TCP17	TCP11	AT5G08070.1	AT2G37000.1	0	0	0	0	0	0.52	0	0	0.52
		TCP2	TCP11	AT4G18390.1	AT2G37000.1	0	0	0	0	0	0.52	0	0	0.52
		TCP7	TCP10	AT5G23280.1	AT2G31070.1	0	0	0	0	0.07	0	0	0.494	0.509
		TCP16	AT1G27470	AT3G45150.1	AT1G27470.1	0	0	0	0	0	0	0	0.508	0.508
		TCP19	SAUR20	AT5G51910.1	AT5G18020.1	0	0	0	0	0	0	0	0.508	0.508
		TCP21	CCA1	AT5G08330.1	AT2G46830.1	0	0	0	0	0	0	0	0.504	0.504
		TCP-1	TCP4	AT3G20050.1	AT3G15030.1	0	0	0	0	0	0	0	0.504	0.504
		SRFR1	UBQ6	AT4G37460.1	AT2G47110.1	0	0	0	0	0	0.489	0	0.068	0.503
		AT5G20885	UBQ6	AT5G20885.1	AT2G47110.1	0	0	0	0	0	0.487	0	0.063	0.498
		AT5G66070	UBQ6	AT5G66070.2	AT2G47110.1	0	0	0	0	0	0.487	0	0.063	0.498
		TCP4	TCP9	AT3G15030.1	AT2G45680.1	0	0	0	0	0	0	0	0.498	0.498
		WRKY28	NAC019	AT4G18170.1	AT1G52890.1	0	0	0	0	0.325	0	0	0.279	0.492
		TCP16	TCP3	AT3G45150.1	AT1G53230.1	0	0	0	0	0	0	0	0.49	0.489
		TOC1	TCP3	AT5G61380.1	AT1G53230.1	0	0	0	0	0	0	0	0.485	0.485
		TCP9	ATHB-22	AT2G45680.1	AT2G36610.1	0	0	0	0	0	0	0	0.48	0.48
		TCP-1	AT2G40010	AT3G20050.1	AT2G40010.1	0	0	0	0	0.263	0.045	0	0.319	0.479
		TCP6	TOM20-4	AT5G41030.1	AT5G40930.1	0	0	0	0	0	0	0	0.474	0.474
		TCP6	AT3G09200	AT5G41030.1	AT3G09200.1	0	0	0	0	0	0	0	0.474	0.474
		TCP6	TOM20-2	AT5G41030.1	AT1G27390.1	0	0	0	0	0	0	0	0.473	0.473
		SAUR20	TCP10	AT5G18020.1	AT2G31070.1	0	0	0	0	0	0	0	0.473	0.473
		WRKY28	SARD1	AT4G18170.1	AT1G73805.1	0	0	0	0	0	0	0	0.472	0.472
		TCP6	UBQ6	AT5G41030.1	AT2G47110.1	0	0	0	0	0	0	0	0.472	0.472
		TOM20-4	AT2G40010	AT5G40930.1	AT2G40010.1	0	0	0	0	0	0	0	0.472	0.472
		AT2G40010	AT1G27470	AT2G40010.1	AT1G27470.1	0	0	0	0	0.471	0	0	0	0.471
		AT3G09200	AT1G27470	AT3G09200.1	AT1G27470.1	0	0	0	0	0.471	0	0	0	0.471
		AT2G40010	TOM20-2	AT2G40010.1	AT1G27390.1	0	0	0	0	0	0	0	0.471	0.471
		LWD2	CCA1	AT3G26640.1	AT2G46830.1	0	0	0	0	0	0	0	0.471	0.471
		AT2G40010	TCP22	AT2G40010.1	AT1G72010.1	0	0	0	0	0	0	0	0.45	0.45
		TCP6	TCP2	AT5G41030.1	AT4G18390.1	0	0	0	0	0	0	0	0.449	0.449
		TOC1	LWD2	AT5G61380.1	AT3G26640.1	0	0	0	0	0	0	0	0.449	0.449
		TCP7	TCP2	AT5G23280.1	AT4G18390.1	0	0	0	0	0	0	0	0.448	0.448
		TCP16	AT2G40010	AT3G45150.1	AT2G40010.1	0	0	0	0	0	0	0	0.448	0.448
		AT5G27030.2	SRFR1	AT5G27030.2	AT4G37460.1	0	0	0	0	0.06	0.132	0	0.377	0.447
		TCP-1	TCP22	AT3G20050.1	AT1G72010.1	0	0	0	0	0	0	0	0.446	0.446
		TCP16	TCP12	AT3G45150.1	AT1G68800.1	0	0	0	0	0	0	0	0.443	0.443
		SPY	CCA1	AT3G11540.1	AT2G46830.1	0	0	0	0	0.093	0	0	0.407	0.439
		TCP16	TCP13	AT3G45150.1	AT3G02150.2	0	0	0	0	0	0	0	0.429	0.429
		SAUR20	TCP3	AT5G18020.1	AT1G53230.1	0	0	0	0	0	0	0	0.428	0.428
		TCP16	TCP4	AT3G45150.1	AT3G15030.1	0	0	0	0	0	0	0	0.424	0.424
		TOC1	GAI	AT5G61380.1	AT1G14920.1	0	0	0	0	0	0	0	0.422	0.422
		AT2G40010	TCP8	AT2G40010.1	AT1G58100.1	0	0	0	0	0	0	0	0.422	0.422
		TCP17	AT2G40010	AT5G08070.1	AT2G40010.1	0	0	0	0	0	0	0	0.421	0.42
		TCP6	TCP17	AT5G41030.1	AT5G08070.1	0	0	0	0	0	0	0	0.421	0.42
		TCP6	LWD2	AT5G41030.1	AT3G26640.1	0	0	0	0	0	0	0	0.42	0.42
		TCP16	TCP24	AT3G45150.1	AT1G30210.1	0	0	0	0	0	0	0	0.42	0.42
		SPY	LHY	AT3G11540.1	AT1G01060.1	0	0	0	0	0	0	0	0.421	0.42
		SAUR20	TCP9	AT5G18020.1	AT2G45680.1	0	0	0	0	0	0	0	0.42	0.42
		TCP-1	TCP8	AT3G20050.1	AT1G58100.1	0	0	0	0	0	0	0	0.42	0.42
		PRR5	TCP21	AT5G24470.1	AT5G08330.1	0	0	0	0	0	0	0	0.421	0.42
		PNM1	AT1G27470	AT5G60960.1	AT1G27470.1	0	0	0	0	0.418	0	0	0	0.418
		RPS15AD	TCP-1	AT3G46040.1	AT3G20050.1	0	0	0	0	0.17	0	0	0.319	0.411
		TCP6	TCP4	AT5G41030.1	AT3G15030.1	0	0	0	0	0	0	0	0.408	0.408
		TCP12	TCP8	AT1G68800.1	AT1G58100.1	0	0	0	0	0	0	0	0.407	0.407
		AT2G40010	TCP23	AT2G40010.1	AT1G35560.1	0	0	0	0	0	0	0	0.407	0.407
		TCP7	TCP17	AT5G23280.1	AT5G08070.1	0	0	0	0	0	0	0	0.405	0.405
		GAI	LHY	AT1G14920.1	AT1G01060.1	0	0	0	0	0	0	0	0.403	0.403
		TCP19	LWD2	AT5G51910.1	AT3G26640.1	0	0	0	0	0	0	0	0.401	0.4
	CIN	TCP14	TCP24	AT3G47620.1	AT1G30210.1	0	0	0	0	0	0.52	0	0.742	0.87
		TCP2	TCP14	AT4G18390.1	AT3G47620.1	0	0	0	0	0	0.52	0	0.739	0.869
		TCP14	TCP3	AT3G47620.1	AT1G53230.1	0	0	0	0	0	0.52	0	0.739	0.869
		TCP14	TCP13	AT3G47620.1	AT3G02150.2	0	0	0	0	0	0.588	0	0.676	0.861
		TCP14	TCP4	AT3G47620.1	AT3G15030.1	0	0	0	0	0	0.52	0	0.71	0.854
		TCP15	TCP3	AT1G69690.1	AT1G53230.1	0	0	0	0	0	0.52	0	0.71	0.854
		TCP20	TCP3	AT3G27010.1	AT1G53230.1	0	0	0	0	0	0.52	0	0.679	0.839
		TCP13	TCP23	AT3G02150.2	AT1G35560.1	0	0	0	0	0	0.52	0	0.676	0.837
		TCP8	TCP3	AT1G58100.1	AT1G53230.1	0	0	0	0	0	0.52	0	0.675	0.837
		TCP13	TCP15	AT3G02150.2	AT1G69690.1	0	0	0	0	0	0.52	0	0.67	0.834
		TCP21	TCP24	AT5G08330.1	AT1G30210.1	0	0	0	0	0	0.52	0	0.67	0.834
		TCP3	TCP23	AT1G53230.1	AT1G35560.1	0	0	0	0	0	0.52	0	0.67	0.834
		TCP21	TCP3	AT5G08330.1	AT1G53230.1	0	0	0	0	0	0.52	0	0.67	0.834
		TCP13	TCP8	AT3G02150.2	AT1G58100.1	0	0	0	0	0	0.52	0	0.67	0.834
		TCP4	TCP15	AT3G15030.1	AT1G69690.1	0	0	0	0	0	0.52	0	0.67	0.834
		TCP20	TCP4	AT3G27010.1	AT3G15030.1	0	0	0	0	0	0.52	0	0.67	0.834
		TCP15	TCP24	AT1G69690.1	AT1G30210.1	0	0	0	0	0	0.52	0	0.67	0.834
		TCP2	TCP20	AT4G18390.1	AT3G27010.1	0	0	0	0	0	0.52	0	0.67	0.834
		TCP20	TCP24	AT3G27010.1	AT1G30210.1	0	0	0	0	0	0.52	0	0.65	0.824
		TCP4	AS2	AT3G15030.1	AT1G65620.1	0	0	0	0	0	0.612	0	0.553	0.819
		TCP21	TCP13	AT5G08330.1	AT3G02150.2	0	0	0	0	0	0.52	0	0.635	0.817
		TCP17	TCP23	AT5G08070.1	AT1G35560.1	0	0	0	0	0	0.52	0	0.636	0.817
		TCP2	TCP23	AT4G18390.1	AT1G35560.1	0	0	0	0	0	0.52	0	0.633	0.816
		TCP4	TCP23	AT3G15030.1	AT1G35560.1	0	0	0	0	0	0.52	0	0.632	0.815
		TCP23	TCP24	AT1G35560.1	AT1G30210.1	0	0	0	0	0	0.52	0	0.608	0.803
		TCP21	TCP2	AT5G08330.1	AT4G18390.1	0	0	0	0	0	0.52	0	0.607	0.803
		TCP10	TCP15	AT2G31070.1	AT1G69690.1	0	0	0	0	0	0.52	0	0.605	0.802
		TCP21	TCP4	AT5G08330.1	AT3G15030.1	0	0	0	0	0	0.52	0	0.601	0.8
		TCP5	TCP23	AT5G60970.1	AT1G35560.1	0	0	0	0	0	0.52	0	0.602	0.8
		TCP4	TCP8	AT3G15030.1	AT1G58100.1	0	0	0	0	0	0.52	0	0.6	0.799
		TCP20	TCP13	AT3G27010.1	AT3G02150.2	0	0	0	0	0	0.52	0	0.596	0.797
		TCP14	TCP10	AT3G47620.1	AT2G31070.1	0	0	0	0	0	0.52	0	0.593	0.796
		TCP15	TCP8	AT1G69690.1	AT1G58100.1	0	0	0	0.817	0	0.746	0	0.911	0.788
		AHP3	TCP10	AT5G39340.1	AT2G31070.1	0	0	0	0	0	0.736	0	0.227	0.787
		TCP21	TCP17	AT5G08330.1	AT5G08070.1	0	0	0	0	0	0.52	0	0.557	0.778
		TCP17	TCP15	AT5G08070.1	AT1G69690.1	0	0	0	0	0	0.52	0	0.555	0.777
		AS2	TCP3	AT1G65620.1	AT1G53230.1	0	0	0	0	0	0.612	0	0.449	0.777
		TCP8	TCP24	AT1G58100.1	AT1G30210.1	0	0	0	0	0	0.52	0	0.551	0.775
		TCP2	TCP15	AT4G18390.1	AT1G69690.1	0	0	0	0	0	0.52	0	0.552	0.775
		WRKY28	TCP8	AT4G18170.1	AT1G58100.1	0	0	0	0	0	0.736	0	0.139	0.763
		WRKY28	TCP20	AT4G18170.1	AT3G27010.1	0	0	0	0	0	0.736	0	0.14	0.763
		ORC1A	TCP24	AT4G14700.1	AT1G30210.1	0	0	0	0	0	0.717	0	0.163	0.753
		TCP10	TCP23	AT2G31070.1	AT1G35560.1	0	0	0	0	0.071	0.52	0	0.488	0.752
		TCP4	TCP3	AT3G15030.1	AT1G53230.1	0	0	0	0.951	0.482	0.52	0	0.913	0.752
		TCP5	WRKY28	AT5G60970.1	AT4G18170.1	0	0	0	0	0	0.736	0	0.097	0.751
		ABAP1	TCP24	AT5G13060.1	AT1G30210.1	0	0	0	0	0	0.717	0	0.152	0.75
		TCP2	CCA1	AT4G18390.1	AT2G46830.1	0	0	0	0	0	0.54	0	0.476	0.749
		TCP-1	TCP15	AT3G20050.1	AT1G69690.1	0	0	0	0	0	0	0	0.744	0.744
		TCP5	TCP21	AT5G60970.1	AT5G08330.1	0	0	0	0	0	0.52	0	0.49	0.744
		WRKY28	TCP3	AT4G18170.1	AT1G53230.1	0	0	0	0	0	0.736	0	0.063	0.742
		TCP13	TCP22	AT3G02150.2	AT1G72010.1	0	0	0	0	0	0	0	0.739	0.739
		TCP5	TCP15	AT5G60970.1	AT1G69690.1	0	0	0	0	0	0.52	0	0.479	0.739
		TCP-1	TCP24	AT3G20050.1	AT1G30210.1	0	0	0	0	0	0	0	0.738	0.738
		AHP3	TCP2	AT5G39340.1	AT4G18390.1	0	0	0	0	0	0.736	0	0	0.736
		ATHP1	TCP10	AT3G29350.1	AT2G31070.1	0	0	0	0	0	0.736	0	0	0.736
		TCP2	AS2	AT4G18390.1	AT1G65620.1	0	0	0	0	0	0.612	0	0.349	0.736
		TCP2	AHP1	AT4G18390.1	AT3G21510.1	0	0	0	0	0	0.736	0	0	0.736
		AHP1	TCP10	AT3G21510.1	AT2G31070.1	0	0	0	0	0	0.736	0	0	0.736
		TCP22	TCP3	AT1G72010.1	AT1G53230.1	0	0	0	0	0	0	0	0.734	0.734
		TCP22	TCP24	AT1G72010.1	AT1G30210.1	0	0	0	0	0	0	0	0.734	0.734
		TCP20	TCP10	AT3G27010.1	AT2G31070.1	0	0	0	0	0	0.52	0	0.449	0.724
		ABAP1	ORC1A	AT5G13060.1	AT4G14700.1	0	0	0	0	0.063	0.717	0	0	0.724
		TCP2	TCP8	AT4G18390.1	AT1G58100.1	0	0	0	0	0	0.52	0	0.447	0.723
		TCP17	TCP14	AT5G08070.1	AT3G47620.1	0	0	0	0	0	0.52	0	0.446	0.722
		AS2	TCP24	AT1G65620.1	AT1G30210.1	0	0	0	0	0	0.612	0	0.312	0.721
		TCP10	AS2	AT2G31070.1	AT1G65620.1	0	0	0	0	0	0.612	0	0.309	0.72
		TCP5	TCP14	AT5G60970.1	AT3G47620.1	0	0	0	0	0	0.52	0	0.42	0.709
		TCP21	TCP10	AT5G08330.1	AT2G31070.1	0	0	0	0	0	0.52	0	0.42	0.709
		TCP5	TCP10	AT5G60970.1	AT2G31070.1	0	0	0	0.677	0.196	0.52	0	0.849	0.707
		TCP2	TCP4	AT4G18390.1	AT3G15030.1	0	0	0	0.701	0.187	0.52	0	0.917	0.704
		TCP4	TCP24	AT3G15030.1	AT1G30210.1	0	0	0	0.709	0.208	0.52	0	0.861	0.702
		TCP2	TCP3	AT4G18390.1	AT1G53230.1	0	0	0	0.696	0.17	0.52	0	0.87	0.694
		TCP10	TCP24	AT2G31070.1	AT1G30210.1	0	0	0	0.712	0.17	0.52	0	0.861	0.687
		TCP2	TCP10	AT4G18390.1	AT2G31070.1	0	0	0	0.704	0.153	0.52	0	0.861	0.683
		TCP5	TCP24	AT5G60970.1	AT1G30210.1	0	0	0	0.739	0.178	0.52	0	0.845	0.679
		TCP5	TCP20	AT5G60970.1	AT3G27010.1	0	0	0	0	0	0.52	0	0.36	0.679
		TCP10	TCP8	AT2G31070.1	AT1G58100.1	0	0	0	0	0	0.52	0	0.36	0.679
		TCP14	TCP-1	AT3G47620.1	AT3G20050.1	0	0	0	0	0	0	0	0.675	0.675
		TCP10	TCP3	AT2G31070.1	AT1G53230.1	0	0	0	0.783	0.203	0.52	0	0.862	0.675
		TCP17	TCP22	AT5G08070.1	AT1G72010.1	0	0	0	0	0	0	0	0.675	0.675
		TCP3	TCP24	AT1G53230.1	AT1G30210.1	0	0	0	0.712	0.129	0.52	0	0.869	0.672
		TCP2	TCP22	AT4G18390.1	AT1G72010.1	0	0	0	0	0	0	0	0.671	0.671
		TCP20	TCP-1	AT3G27010.1	AT3G20050.1	0	0	0	0	0	0	0	0.67	0.67
		TCP5	TCP22	AT5G60970.1	AT1G72010.1	0	0	0	0	0	0	0	0.67	0.67
		TCP2	TCP24	AT4G18390.1	AT1G30210.1	0	0	0	0.874	0.234	0.52	0	0.865	0.658
		TCP21	TCP14	AT5G08330.1	AT3G47620.1	0	0	0	0.85	0.116	0.588	0	0.677	0.658
		TCP5	TCP4	AT5G60970.1	AT3G15030.1	0	0	0	0.685	0.071	0.52	0	0.809	0.652
		TCP5	TCP3	AT5G60970.1	AT1G53230.1	0	0	0	0.691	0	0.52	0	0.86	0.647
		TCP4	TCP10	AT3G15030.1	AT2G31070.1	0	0	0	0.795	0.137	0.52	0	0.861	0.644
		TCP4	TCP13	AT3G15030.1	AT3G02150.2	0	0	0	0.694	0	0.52	0	0.843	0.643
		TCP21	TCP8	AT5G08330.1	AT1G58100.1	0	0	0	0.843	0	0.59	0	0.732	0.637
		TCP13	TCP3	AT3G02150.2	AT1G53230.1	0	0	0	0.699	0	0.52	0	0.81	0.636
		TCP17	TCP20	AT5G08070.1	AT3G27010.1	0	0	0	0	0	0.52	0	0.274	0.636
		TCP4	TCP22	AT3G15030.1	AT1G72010.1	0	0	0	0	0	0	0	0.634	0.634
		TCP17	TCP8	AT5G08070.1	AT1G58100.1	0	0	0	0	0	0.52	0	0.27	0.634
		TCP5	TCP2	AT5G60970.1	AT4G18390.1	0	0	0	0.711	0	0.52	0	0.809	0.631
		TCP13	TCP10	AT3G02150.2	AT2G31070.1	0	0	0	0.683	0	0.52	0	0.739	0.631
		TCP14	TCP15	AT3G47620.1	AT1G69690.1	0	0	0	0.818	0.102	0.52	0	0.959	0.629
		TCP2	TCP13	AT4G18390.1	AT3G02150.2	0	0	0	0.719	0	0.52	0	0.804	0.627
		TCP17	TCP10	AT5G08070.1	AT2G31070.1	0	0	0	0.737	0	0.52	0	0.808	0.621
		TCP13	TCP24	AT3G02150.2	AT1G30210.1	0	0	0	0.741	0	0.52	0	0.802	0.619
		TCP17	TCP3	AT5G08070.1	AT1G53230.1	0	0	0	0.752	0	0.52	0	0.826	0.617
		TCP14	TCP20	AT3G47620.1	AT3G27010.1	0	0	0	0.78	0	0.52	0	0.878	0.612
		TCP21	TCP15	AT5G08330.1	AT1G69690.1	0	0	0	0.838	0.1	0.52	0	0.861	0.612
		TCP14	TCP8	AT3G47620.1	AT1G58100.1	0	0	0	0.773	0	0.52	0	0.851	0.612
		TCP5	TCP8	AT5G60970.1	AT1G58100.1	0	0	0	0	0	0.52	0	0.225	0.612
		TCP5	TCP13	AT5G60970.1	AT3G02150.2	0	0	0	0.779	0	0.52	0	0.863	0.611
		TCP17	TCP4	AT5G08070.1	AT3G15030.1	0	0	0	0.753	0	0.52	0	0.743	0.607
		TCP20	TCP15	AT3G27010.1	AT1G69690.1	0	0	0	0.791	0	0.52	0	0.857	0.605
		TCP-1	TCP3	AT3G20050.1	AT1G53230.1	0	0	0	0	0	0	0	0.603	0.603
		TCP17	TCP2	AT5G08070.1	AT4G18390.1	0	0	0	0.787	0	0.52	0	0.801	0.601
		TCP20	TCP8	AT3G27010.1	AT1G58100.1	0	0	0	0.775	0	0.52	0	0.732	0.598
		TCP17	TCP24	AT5G08070.1	AT1G30210.1	0	0	0	0.798	0	0.52	0	0.807	0.597
		TCP10	TCP22	AT2G31070.1	AT1G72010.1	0	0	0	0	0	0	0	0.595	0.595
		TCP20	TCP23	AT3G27010.1	AT1G35560.1	0	0	0	0.759	0	0.52	0	0.618	0.59
		TCP15	TCP23	AT1G69690.1	AT1G35560.1	0	0	0	0.802	0	0.52	0	0.74	0.589
		TCP17	TCP13	AT5G08070.1	AT3G02150.2	0	0	0	0.844	0	0.52	0	0.863	0.584
		TCP14	TCP23	AT3G47620.1	AT1G35560.1	0	0	0	0.798	0	0.52	0	0.675	0.584
		TCP21	TCP20	AT5G08330.1	AT3G27010.1	0	0	0	0.816	0	0.52	0	0.737	0.584
		TCP21	TCP23	AT5G08330.1	AT1G35560.1	0	0	0	0.838	0	0.52	0	0.739	0.577
		TCP8	TCP23	AT1G58100.1	AT1G35560.1	0	0	0	0.841	0	0.52	0	0.736	0.575
		TCP5	TCP17	AT5G60970.1	AT5G08070.1	0	0	0	0.936	0.092	0.52	0	0.865	0.571
		TCP21	TCP-1	AT5G08330.1	AT3G20050.1	0	0	0	0	0	0	0	0.558	0.558
		TCP21	CCA1	AT5G08330.1	AT2G46830.1	0	0	0	0	0	0	0	0.504	0.504
		TCP-1	TCP4	AT3G20050.1	AT3G15030.1	0	0	0	0	0	0	0	0.504	0.504
		TCP-1	TCP22	AT3G20050.1	AT1G72010.1	0	0	0	0	0	0	0	0.446	0.446
		TCP-1	TCP8	AT3G20050.1	AT1G58100.1	0	0	0	0	0	0	0	0.42	0.42
		TCP5	AS2	AT5G60970.1	AT1G65620.1	0	0	0	0	0	0	0	0.42	0.42
	CYC	CCD8	CCD7	AT4G32810.1	AT2G44990.1	0	0	0.305	0	0.394	0	0.9	0.987	0.999
		CCD8	MEE3	AT4G32810.1	AT2G21650.1	0	0	0	0	0	0	0	0.987	0.987
		CCD8	CYP711A1	AT4G32810.1	AT2G26170.1	0	0	0	0	0	0	0	0.987	0.987
		CCD7	CYP711A1	AT2G44990.1	AT2G26170.1	0	0	0	0	0	0	0	0.987	0.987
		CCD7	MEE3	AT2G44990.1	AT2G21650.1	0	0	0	0	0	0	0	0.984	0.984
		MAX2	CYP711A1	AT2G42620.1	AT2G26170.1	0	0	0	0	0	0	0	0.982	0.982
		CCD7	MAX2	AT2G44990.1	AT2G42620.1	0	0	0	0	0	0	0	0.974	0.974
		CCD8	MAX2	AT4G32810.1	AT2G42620.1	0	0	0	0	0	0	0	0.969	0.969
		CYP711A1	MEE3	AT2G26170.1	AT2G21650.1	0	0	0	0	0	0	0	0.96	0.96
		MAX2	MEE3	AT2G42620.1	AT2G21650.1	0	0	0	0	0	0	0	0.958	0.958
		CCD8	RL5	AT4G32810.1	AT1G19510.1	0	0	0	0	0	0	0	0.958	0.958
		CCD7	RL5	AT2G44990.1	AT1G19510.1	0	0	0	0	0	0	0	0.956	0.956
		CYP711A1	RL5	AT2G26170.1	AT1G19510.1	0	0	0	0	0	0	0	0.956	0.956
		MAX2	RL5	AT2G42620.1	AT1G19510.1	0	0	0	0	0	0	0	0.955	0.955
		TCP-1	TCP18	AT3G20050.1	AT3G18550.1	0	0	0	0	0	0	0	0.869	0.869
		TCP18	CYP711A1	AT3G18550.1	AT2G26170.1	0	0	0	0	0	0	0	0.861	0.861
		TCP-1	TCP12	AT3G20050.1	AT1G68800.1	0	0	0	0	0	0	0	0.846	0.846
		TCP18	MAX2	AT3G18550.1	AT2G42620.1	0	0	0	0	0	0	0	0.808	0.808
		TCP18	CCD7	AT3G18550.1	AT2G44990.1	0	0	0	0	0	0	0	0.808	0.808
		TCP18	MEE3	AT3G18550.1	AT2G21650.1	0	0	0	0	0	0	0	0.807	0.807
		CCD8	TCP18	AT4G32810.1	AT3G18550.1	0	0	0	0	0	0	0	0.807	0.807
		TCP18	FT	AT3G18550.1	AT1G65480.1	0	0	0	0	0	0.59	0	0.503	0.788
		TCP-1	TCP15	AT3G20050.1	AT1G69690.1	0	0	0	0	0	0	0	0.744	0.744
		TCP18	CAS1	AT3G18550.1	AT2G07050.1	0	0	0	0	0	0	0	0.736	0.736
		TCP1	AT1G05440	AT1G67260.1	AT1G05440.1	0	0	0	0	0	0	0	0.732	0.732
		CAS1	TCP12	AT2G07050.1	AT1G68800.1	0	0	0	0	0	0	0	0.732	0.732
		TCP-1	CYCB1;5	AT3G20050.1	AT1G34460.1	0	0	0	0	0	0	0	0.731	0.731
		TCP14	GAI	AT3G47620.1	AT1G14920.1	0	0	0	0	0	0.717	0	0.088	0.731
		TCP18	CYCB1;5	AT3G18550.1	AT1G34460.1	0	0	0	0	0	0	0	0.73	0.73
		TCP15	TCP12	AT1G69690.1	AT1G68800.1	0	0	0	0	0	0	0	0.709	0.709
		TCP18	RL5	AT3G18550.1	AT1G19510.1	0	0	0	0	0	0	0	0.702	0.702
		TCP14	TCP-1	AT3G47620.1	AT3G20050.1	0	0	0	0	0	0	0	0.675	0.675
		TCP-1	CAS1	AT3G20050.1	AT2G07050.1	0	0	0	0	0	0	0	0.675	0.675
		TCP22	TCP12	AT1G72010.1	AT1G68800.1	0	0	0	0	0	0	0	0.673	0.673
		CAS1	CYCB1;5	AT2G07050.1	AT1G34460.1	0	0	0	0	0	0	0	0.672	0.672
		UBC25	TCP1	AT3G15355.1	AT1G67260.1	0	0	0	0	0	0	0	0.67	0.67
		TCP14	TCP12	AT3G47620.1	AT1G68800.1	0	0	0	0	0	0	0	0.67	0.67
		TCP21	TCP14	AT5G08330.1	AT3G47620.1	0	0	0	0.85	0.116	0.588	0	0.677	0.658
		TCP21	TCP12	AT5G08330.1	AT1G68800.1	0	0	0	0	0	0	0	0.634	0.634
		BRCA2B	TCP12	AT5G01630.1	AT1G68800.1	0	0	0	0	0	0	0	0.633	0.633
		TCP14	CAS1	AT3G47620.1	AT2G07050.1	0	0	0	0	0	0	0	0.632	0.632
		UBC25	NF-YA6	AT3G15355.1	AT3G14020.1	0	0	0	0	0	0	0	0.631	0.631
		TCP14	TCP15	AT3G47620.1	AT1G69690.1	0	0	0	0.818	0.102	0.52	0	0.959	0.629
		TCP21	TCP15	AT5G08330.1	AT1G69690.1	0	0	0	0.838	0.1	0.52	0	0.861	0.612
		CYP711A1	TCP12	AT2G26170.1	AT1G68800.1	0	0	0	0	0	0	0	0.608	0.608
		CCD8	TCP12	AT4G32810.1	AT1G68800.1	0	0	0	0	0	0	0	0.604	0.604
		MEE3	TCP12	AT2G21650.1	AT1G68800.1	0	0	0	0	0	0	0	0.602	0.602
		MAX2	TCP12	AT2G42620.1	AT1G68800.1	0	0	0	0	0	0	0	0.6	0.6
		TCP15	GAI	AT1G69690.1	AT1G14920.1	0	0	0	0	0.088	0.55	0	0	0.572
		TCP21	TCP-1	AT5G08330.1	AT3G20050.1	0	0	0	0	0	0	0	0.558	0.558
		CCD7	TCP12	AT2G44990.1	AT1G68800.1	0	0	0	0	0	0	0	0.558	0.558
		emb1967	TCP1	AT3G54350.1	AT1G67260.1	0	0	0	0	0	0	0	0.551	0.551
		TCP1	GAI	AT1G67260.1	AT1G14920.1	0	0	0	0	0	0.55	0	0	0.55
		SPL	TCP15	AT4G27330.1	AT1G69690.1	0	0	0	0	0	0.543	0	0	0.543
		TCP21	SPL	AT5G08330.1	AT4G27330.1	0	0	0	0	0	0.543	0	0	0.543
		SPL	TCP1	AT4G27330.1	AT1G67260.1	0	0	0	0	0	0.543	0	0	0.543
		SPL	TCP18	AT4G27330.1	AT3G18550.1	0	0	0	0	0	0.54	0	0	0.54
		CYP90D1	TCP1	AT3G13730.1	AT1G67260.1	0	0	0	0	0	0	0	0.505	0.505
		NF-YA6	TCP1	AT3G14020.1	AT1G67260.1	0	0	0	0	0	0	0	0.492	0.491
		TCP12	CYCB1;5	AT1G68800.1	AT1G34460.1	0	0	0	0	0	0	0	0.49	0.489
		CAS1	TCP15	AT2G07050.1	AT1G69690.1	0	0	0	0	0	0	0	0.471	0.471
		BR6OX1	TCP1	AT5G38970.1	AT1G67260.1	0	0	0	0	0	0	0	0.47	0.47
		TCP22	TCP1	AT1G72010.1	AT1G67260.1	0	0	0	0	0	0	0	0.45	0.45
		RMF	TCP1	AT3G61730.1	AT1G67260.1	0	0	0	0	0	0	0	0.449	0.449
		FT	GAI	AT1G65480.1	AT1G14920.1	0	0	0	0	0	0	0	0.448	0.448
		TCP12	RL5	AT1G68800.1	AT1G19510.1	0	0	0	0	0	0	0	0.448	0.448
		TCP-1	TCP22	AT3G20050.1	AT1G72010.1	0	0	0	0	0	0	0	0.446	0.446
		TCP14	MAX2	AT3G47620.1	AT2G42620.1	0	0	0	0	0	0	0	0.443	0.443
		CYP90D1	AT1G05440	AT3G13730.1	AT1G05440.1	0	0	0	0	0	0	0	0.429	0.429
		CAS1	TCP22	AT2G07050.1	AT1G72010.1	0	0	0	0	0	0	0	0.426	0.426
		TCP14	CYP711A1	AT3G47620.1	AT2G26170.1	0	0	0	0	0	0	0	0.421	0.42
		RMF	CYP90D1	AT3G61730.1	AT3G13730.1	0	0	0	0	0	0	0	0.42	0.42
		BR6OX1	AT1G05440	AT5G38970.1	AT1G05440.1	0	0	0	0	0	0	0	0.402	0.402
G. max	Class I	TCP25	GLYMA05G08150.1	GLYMA10G38510.2	GLYMA05G08150.1	0	0	0	0	0	0.905	0	0	0.905
		GLYMA17G12720.1	TCP25	GLYMA17G12720.1	GLYMA10G38510.2	0	0	0	0	0	0.905	0	0	0.905
		TCP55	GLYMA17G12720.1	GLYMA20G29330.2	GLYMA17G12720.1	0	0	0	0	0	0.905	0	0	0.905
		TCP55	GLYMA05G08150.1	GLYMA20G29330.2	GLYMA05G08150.1	0	0	0	0	0	0.905	0	0	0.905
		TCP42	GLYMA15G01930.2	GLYMA17G08761.1	GLYMA15G01930.2	0	0	0	0	0	0	0	0.894	0.894
		TCP29	TCP10	GLYMA12G14200.1	GLYMA05G03610.1	0	0	0	0	0	0	0	0.894	0.894
		TCP42	TCP10	GLYMA17G08761.1	GLYMA05G03610.1	0	0	0	0	0	0	0	0.894	0.894
		GLYMA15G01930.2	TCP29	GLYMA15G01930.2	GLYMA12G14200.1	0	0	0	0	0	0	0	0.894	0.894
		TCP45	TCP29	GLYMA17G14160.1	GLYMA12G14200.1	0	0	0	0	0	0	0	0.894	0.894
		TCP42	GLYMA07G02250.1	GLYMA17G08761.1	GLYMA07G02250.1	0	0	0	0	0	0	0	0.894	0.894
		GLYMA13G43380.1	TCP29	GLYMA13G43380.1	GLYMA12G14200.1	0	0	0	0	0	0	0	0.894	0.894
		TCP45	TCP42	GLYMA17G14160.1	GLYMA17G08761.1	0	0	0	0	0	0	0	0.894	0.894
		TCP42	GLYMA13G43380.1	GLYMA17G08761.1	GLYMA13G43380.1	0	0	0	0	0	0	0	0.894	0.894
		TCP29	GLYMA07G02250.1	GLYMA12G14200.1	GLYMA07G02250.1	0	0	0	0	0	0	0	0.894	0.894
		GLYMA15G01930.2	TCP10	GLYMA15G01930.2	GLYMA05G03610.1	0	0	0	0	0	0	0	0.893	0.893
		TCP45	GLYMA15G01930.2	GLYMA17G14160.1	GLYMA15G01930.2	0	0	0	0	0	0	0	0.893	0.893
		TCP45	GLYMA13G43380.1	GLYMA17G14160.1	GLYMA13G43380.1	0	0	0	0	0	0	0	0.893	0.893
		GLYMA13G43380.1	TCP10	GLYMA13G43380.1	GLYMA05G03610.1	0	0	0	0	0	0	0	0.893	0.893
		GLYMA07G02250.1	TCP10	GLYMA07G02250.1	GLYMA05G03610.1	0	0	0	0	0	0	0	0.893	0.893
		TCP45	GLYMA07G02250.1	GLYMA17G14160.1	GLYMA07G02250.1	0	0	0	0	0	0	0	0.893	0.893
		TCP31	GLYMA10G30480.1	GLYMA12G28970.2	GLYMA10G30480.1	0	0	0	0	0	0.353	0	0.482	0.65
		TCP40	GLYMA10G30480.1	GLYMA16G00580.1	GLYMA10G30480.1	0	0	0	0	0	0.353	0	0.482	0.65
		GLYMA20G36800.1	TCP40	GLYMA20G36800.1	GLYMA16G00580.1	0	0	0	0	0	0.353	0	0.482	0.65
		GLYMA20G36800.1	TCP31	GLYMA20G36800.1	GLYMA12G28970.2	0	0	0	0	0	0.353	0	0.482	0.65
		TCP55	GLYMA06G23902.1	GLYMA20G29330.2	GLYMA06G23902.1	0	0	0	0	0	0.628	0	0	0.628
		TCP25	GLYMA04G21680.1	GLYMA10G38510.2	GLYMA04G21680.1	0	0	0	0	0	0.628	0	0	0.628
		TCP55	GLYMA04G21680.1	GLYMA20G29330.2	GLYMA04G21680.1	0	0	0	0	0	0.628	0	0	0.628
		TCP25	GLYMA06G23902.1	GLYMA10G38510.2	GLYMA06G23902.1	0	0	0	0	0	0.628	0	0	0.628
		TCP22	TOC1	GLYMA09G42120.2	GLYMA06G21120.1	0	0	0	0	0	0.459	0	0.335	0.624
		TCP53	TOC1	GLYMA20G23700.1	GLYMA06G21120.1	0	0	0	0	0	0.459	0	0.335	0.624
		TCP27	GLYMA04G33110.1	GLYMA10G43190.1	GLYMA04G33110.1	0	0	0	0	0	0.459	0	0.335	0.624
		TCP53	GLYMA17G11040.3	GLYMA20G23700.1	GLYMA17G11040.3	0	0	0	0	0	0.459	0	0.335	0.624
		TCP27	TOC1	GLYMA10G43190.1	GLYMA06G21120.1	0	0	0	0	0	0.459	0	0.335	0.624
		TCP23	TOC1	GLYMA09G42140.2	GLYMA06G21120.1	0	0	0	0	0	0.459	0	0.335	0.624
		TCP23	GLYMA04G33110.1	GLYMA09G42140.2	GLYMA04G33110.1	0	0	0	0	0	0.459	0	0.335	0.624
		GLYMA17G11040.3	TCP23	GLYMA17G11040.3	GLYMA09G42140.2	0	0	0	0	0	0.459	0	0.335	0.624
		GLYMA17G11040.3	TCP22	GLYMA17G11040.3	GLYMA09G42120.2	0	0	0	0	0	0.459	0	0.335	0.624
		GLYMA17G11040.3	TCP27	GLYMA17G11040.3	GLYMA10G43190.1	0	0	0	0	0	0.459	0	0.335	0.624
		TCP23	GLYMA05G00880.2	GLYMA09G42140.2	GLYMA05G00880.2	0	0	0	0	0	0.459	0	0.335	0.624
		TCP22	GLYMA05G00880.2	GLYMA09G42120.2	GLYMA05G00880.2	0	0	0	0	0	0.459	0	0.335	0.624
		TCP27	GLYMA05G00880.2	GLYMA10G43190.1	GLYMA05G00880.2	0	0	0	0	0	0.459	0	0.335	0.624
		TCP53	GLYMA05G00880.2	GLYMA20G23700.1	GLYMA05G00880.2	0	0	0	0	0	0.459	0	0.335	0.624
		TCP53	GLYMA04G33110.1	GLYMA20G23700.1	GLYMA04G33110.1	0	0	0	0	0	0.459	0	0.335	0.624
		TCP22	GLYMA04G33110.1	GLYMA09G42120.2	GLYMA04G33110.1	0	0	0	0	0	0.459	0	0.335	0.624
		TCP51	GLYMA07G35160.1	GLYMA19G26560.1	GLYMA07G35160.1	0	0	0	0	0	0.607	0	0	0.607
		TCP41	GLYMA07G35160.1	GLYMA16G05840.1	GLYMA07G35160.1	0	0	0	0	0	0.607	0	0	0.607
		GLYMA20G03020.1	TCP41	GLYMA20G03020.1	GLYMA16G05840.1	0	0	0	0	0	0.607	0	0	0.607
		GLYMA20G03020.1	TCP51	GLYMA20G03020.1	GLYMA19G26560.1	0	0	0	0	0	0.607	0	0	0.607
		TCP53	GLYMA14G36020.3	GLYMA20G23700.1	GLYMA14G36020.3	0	0	0	0	0	0.605	0	0	0.605
		GLYMA13G33070.2	TCP27	GLYMA13G33070.2	GLYMA10G43190.1	0	0	0	0	0	0.605	0	0	0.605
		TCP27	GLYMA04G10030.1	GLYMA10G43190.1	GLYMA04G10030.1	0	0	0	0	0	0.605	0	0	0.605
		GLYMA14G36020.3	TCP27	GLYMA14G36020.3	GLYMA10G43190.1	0	0	0	0	0	0.605	0	0	0.605
		TCP22	GLYMA04G10030.1	GLYMA09G42120.2	GLYMA04G10030.1	0	0	0	0	0	0.605	0	0	0.605
		TCP53	GLYMA02G37740.1	GLYMA20G23700.1	GLYMA02G37740.1	0	0	0	0	0	0.605	0	0	0.605
		GLYMA14G36020.3	TCP23	GLYMA14G36020.3	GLYMA09G42140.2	0	0	0	0	0	0.605	0	0	0.605
		GLYMA13G33070.2	TCP22	GLYMA13G33070.2	GLYMA09G42120.2	0	0	0	0	0	0.605	0	0	0.605
		TCP22	GLYMA02G37740.1	GLYMA09G42120.2	GLYMA02G37740.1	0	0	0	0	0	0.605	0	0	0.605
		TCP23	GLYMA04G10030.1	GLYMA09G42140.2	GLYMA04G10030.1	0	0	0	0	0	0.605	0	0	0.605
		TCP23	GLYMA02G37740.1	GLYMA09G42140.2	GLYMA02G37740.1	0	0	0	0	0	0.605	0	0	0.605
		GLYMA13G33070.2	TCP23	GLYMA13G33070.2	GLYMA09G42140.2	0	0	0	0	0	0.605	0	0	0.605
		TCP53	GLYMA04G10030.1	GLYMA20G23700.1	GLYMA04G10030.1	0	0	0	0	0	0.605	0	0	0.605
		TCP53	GLYMA13G33070.2	GLYMA20G23700.1	GLYMA13G33070.2	0	0	0	0	0	0.605	0	0	0.605
		GLYMA14G36020.3	TCP22	GLYMA14G36020.3	GLYMA09G42120.2	0	0	0	0	0	0.605	0	0	0.605
		TCP27	GLYMA02G37740.1	GLYMA10G43190.1	GLYMA02G37740.1	0	0	0	0	0	0.605	0	0	0.605
		GLYMA14G03280.1	TCP3	GLYMA14G03280.1	GLYMA03G02090.1	0	0	0	0	0	0.603	0	0	0.603
		TCP55	GLYMA02G45530.1	GLYMA20G29330.2	GLYMA02G45530.1	0	0	0	0	0	0.603	0	0	0.603
		TCP41	GLYMA02G45530.1	GLYMA16G05840.1	GLYMA02G45530.1	0	0	0	0	0	0.603	0	0	0.603
		TCP40	GLYMA02G45530.1	GLYMA16G00580.1	GLYMA02G45530.1	0	0	0	0	0	0.603	0	0	0.603
		TCP31	GLYMA02G45530.1	GLYMA12G28970.2	GLYMA02G45530.1	0	0	0	0	0	0.603	0	0	0.603
		TCP25	GLYMA02G45530.1	GLYMA10G38510.2	GLYMA02G45530.1	0	0	0	0	0	0.603	0	0	0.603
		TCP3	GLYMA02G45530.1	GLYMA03G02090.1	GLYMA02G45530.1	0	0	0	0	0	0.603	0	0	0.603
		TCP51	GLYMA02G45530.1	GLYMA19G26560.1	GLYMA02G45530.1	0	0	0	0	0	0.603	0	0	0.603
		TCP17	GLYMA02G45530.1	GLYMA07G08710.2	GLYMA02G45530.1	0	0	0	0	0	0.603	0	0	0.603
		TCP40	GLYMA14G03280.1	GLYMA16G00580.1	GLYMA14G03280.1	0	0	0	0	0	0.603	0	0	0.603
		TCP51	GLYMA14G03280.1	GLYMA19G26560.1	GLYMA14G03280.1	0	0	0	0	0	0.603	0	0	0.603
		GLYMA14G03280.1	TCP31	GLYMA14G03280.1	GLYMA12G28970.2	0	0	0	0	0	0.603	0	0	0.603
		TCP41	GLYMA14G03280.1	GLYMA16G05840.1	GLYMA14G03280.1	0	0	0	0	0	0.603	0	0	0.603
		GLYMA14G03280.1	TCP25	GLYMA14G03280.1	GLYMA10G38510.2	0	0	0	0	0	0.603	0	0	0.603
		GLYMA14G03280.1	TCP17	GLYMA14G03280.1	GLYMA07G08710.2	0	0	0	0	0	0.603	0	0	0.603
		TCP55	GLYMA14G03280.1	GLYMA20G29330.2	GLYMA14G03280.1	0	0	0	0	0	0.603	0	0	0.603
		TCP23	GLYMA08G38320.2	GLYMA09G42140.2	GLYMA08G38320.2	0	0	0	0	0	0.596	0	0	0.596
		TCP22	GLYMA08G38320.2	GLYMA09G42120.2	GLYMA08G38320.2	0	0	0	0	0	0.596	0	0	0.596
		GLYMA18G29620.2	TCP23	GLYMA18G29620.2	GLYMA09G42140.2	0	0	0	0	0	0.596	0	0	0.596
		TCP27	GLYMA08G38320.2	GLYMA10G43190.1	GLYMA08G38320.2	0	0	0	0	0	0.596	0	0	0.596
		GLYMA18G29620.2	TCP27	GLYMA18G29620.2	GLYMA10G43190.1	0	0	0	0	0	0.596	0	0	0.596
		TCP53	GLYMA08G38320.2	GLYMA20G23700.1	GLYMA08G38320.2	0	0	0	0	0	0.596	0	0	0.596
		TCP53	GLYMA18G29620.2	GLYMA20G23700.1	GLYMA18G29620.2	0	0	0	0	0	0.596	0	0	0.596
		GLYMA18G29620.2	TCP22	GLYMA18G29620.2	GLYMA09G42120.2	0	0	0	0	0	0.596	0	0	0.596
		TCP31	GLYMA09G31450.1	GLYMA12G28970.2	GLYMA09G31450.1	0	0	0	0	0	0.593	0	0	0.593
		TCP41	GLYMA05G34760.1	GLYMA16G05840.1	GLYMA05G34760.1	0	0	0	0	0	0.593	0	0	0.593
		TCP31	GLYMA05G34760.1	GLYMA12G28970.2	GLYMA05G34760.1	0	0	0	0	0	0.593	0	0	0.593
		TCP25	GLYMA08G04920.1	GLYMA10G38510.2	GLYMA08G04920.1	0	0	0	0	0	0.593	0	0	0.593
		TCP51	GLYMA09G31450.1	GLYMA19G26560.1	GLYMA09G31450.1	0	0	0	0	0	0.593	0	0	0.593
		TCP41	GLYMA09G31450.1	GLYMA16G05840.1	GLYMA09G31450.1	0	0	0	0	0	0.593	0	0	0.593
		GLYMA07G10440.2	TCP17	GLYMA07G10440.2	GLYMA07G08710.2	0	0	0	0	0	0.593	0	0	0.593
		GLYMA09G31450.1	TCP3	GLYMA09G31450.1	GLYMA03G02090.1	0	0	0	0	0	0.593	0	0	0.593
		TCP25	GLYMA09G31450.1	GLYMA10G38510.2	GLYMA09G31450.1	0	0	0	0	0	0.593	0	0	0.593
		TCP51	GLYMA07G10440.2	GLYMA19G26560.1	GLYMA07G10440.2	0	0	0	0	0	0.593	0	0	0.593
		TCP17	GLYMA05G34760.1	GLYMA07G08710.2	GLYMA05G34760.1	0	0	0	0	0	0.593	0	0	0.593
		GLYMA05G34760.1	TCP3	GLYMA05G34760.1	GLYMA03G02090.1	0	0	0	0	0	0.593	0	0	0.593
		GLYMA07G10440.2	TCP3	GLYMA07G10440.2	GLYMA03G02090.1	0	0	0	0	0	0.593	0	0	0.593
		GLYMA09G31450.1	TCP17	GLYMA09G31450.1	GLYMA07G08710.2	0	0	0	0	0	0.593	0	0	0.593
		TCP55	GLYMA05G34760.1	GLYMA20G29330.2	GLYMA05G34760.1	0	0	0	0	0	0.593	0	0	0.593
		TCP55	GLYMA08G04920.1	GLYMA20G29330.2	GLYMA08G04920.1	0	0	0	0	0	0.593	0	0	0.593
		GLYMA08G04920.1	TCP3	GLYMA08G04920.1	GLYMA03G02090.1	0	0	0	0	0	0.593	0	0	0.593
		TCP41	GLYMA08G04920.1	GLYMA16G05840.1	GLYMA08G04920.1	0	0	0	0	0	0.593	0	0	0.593
		TCP40	GLYMA05G34760.1	GLYMA16G00580.1	GLYMA05G34760.1	0	0	0	0	0	0.593	0	0	0.593
		TCP40	GLYMA07G10440.2	GLYMA16G00580.1	GLYMA07G10440.2	0	0	0	0	0	0.593	0	0	0.593
		TCP55	GLYMA07G10440.2	GLYMA20G29330.2	GLYMA07G10440.2	0	0	0	0	0	0.593	0	0	0.593
		TCP25	GLYMA07G10440.2	GLYMA10G38510.2	GLYMA07G10440.2	0	0	0	0	0	0.593	0	0	0.593
		TCP55	GLYMA09G31450.1	GLYMA20G29330.2	GLYMA09G31450.1	0	0	0	0	0	0.593	0	0	0.593
		GLYMA08G04920.1	TCP17	GLYMA08G04920.1	GLYMA07G08710.2	0	0	0	0	0	0.593	0	0	0.593
		TCP31	GLYMA08G04920.1	GLYMA12G28970.2	GLYMA08G04920.1	0	0	0	0	0	0.593	0	0	0.593
		TCP51	GLYMA05G34760.1	GLYMA19G26560.1	GLYMA05G34760.1	0	0	0	0	0	0.593	0	0	0.593
		TCP40	GLYMA08G04920.1	GLYMA16G00580.1	GLYMA08G04920.1	0	0	0	0	0	0.593	0	0	0.593
		TCP41	GLYMA07G10440.2	GLYMA16G05840.1	GLYMA07G10440.2	0	0	0	0	0	0.593	0	0	0.593
		TCP51	GLYMA08G04920.1	GLYMA19G26560.1	GLYMA08G04920.1	0	0	0	0	0	0.593	0	0	0.593
		TCP25	GLYMA05G34760.1	GLYMA10G38510.2	GLYMA05G34760.1	0	0	0	0	0	0.593	0	0	0.593
		TCP40	GLYMA09G31450.1	GLYMA16G00580.1	GLYMA09G31450.1	0	0	0	0	0	0.593	0	0	0.593
		TCP31	GLYMA07G10440.2	GLYMA12G28970.2	GLYMA07G10440.2	0	0	0	0	0	0.593	0	0	0.593
		TCP15	GLYMA02G45530.1	GLYMA06G34330.1	GLYMA02G45530.1	0	0	0	0	0	0.564	0	0	0.564
		GLYMA14G03280.1	TCP15	GLYMA14G03280.1	GLYMA06G34330.1	0	0	0	0	0	0.564	0	0	0.564
		GLYMA14G03280.1	TCP30	GLYMA14G03280.1	GLYMA12G20160.2	0	0	0	0	0	0.564	0	0	0.564
		TCP30	GLYMA02G45530.1	GLYMA12G20160.2	GLYMA02G45530.1	0	0	0	0	0	0.564	0	0	0.564
		TCP43	TCP38	GLYMA17G10760.2	GLYMA13G36840.2	0	0	0	0	0	0.119	0	0.496	0.536
		TCP32	TCP9	GLYMA12G33640.1	GLYMA05G01131.1	0	0	0	0	0	0.119	0	0.496	0.536
		TCP43	TCP32	GLYMA17G10760.2	GLYMA12G33640.1	0	0	0	0	0	0.119	0	0.496	0.536
		TCP38	TCP9	GLYMA13G36840.2	GLYMA05G01131.1	0	0	0	0	0	0.119	0	0.496	0.536
		NAC27	NAC4	GLYMA13G35550.1	GLYMA12G35000.1	0	0	0	0.988	0.52	0	0	0.64	0.523
		TCP30	TCP3	GLYMA12G20160.2	GLYMA03G02090.1	0	0	0	0	0	0	0	0.489	0.489
		TCP17	TCP15	GLYMA07G08710.2	GLYMA06G34330.1	0	0	0	0	0	0	0	0.489	0.489
		TCP30	TCP17	GLYMA12G20160.2	GLYMA07G08710.2	0	0	0	0	0	0	0	0.489	0.489
		TCP15	TCP3	GLYMA06G34330.1	GLYMA03G02090.1	0	0	0	0	0	0	0	0.489	0.489
		TCP43	TCP19	GLYMA17G10760.2	GLYMA08G27155.1	0	0	0	0	0	0.246	0	0.346	0.485
		TCP49	TCP43	GLYMA19G03786.1	GLYMA17G10760.2	0	0	0	0	0	0.246	0	0.346	0.485
		TCP47	TCP43	GLYMA18G50371.1	GLYMA17G10760.2	0	0	0	0	0	0.246	0	0.346	0.485
		TCP47	TCP9	GLYMA18G50371.1	GLYMA05G01131.1	0	0	0	0	0	0.246	0	0.346	0.485
		TCP19	TCP9	GLYMA08G27155.1	GLYMA05G01131.1	0	0	0	0	0	0.246	0	0.346	0.485
		TCP49	TCP9	GLYMA19G03786.1	GLYMA05G01131.1	0	0	0	0	0	0.246	0	0.346	0.485
		NAC27	TCP31	GLYMA13G35550.1	GLYMA12G28970.2	0	0	0	0	0	0.478	0	0	0.478
		NAC4	TCP31	GLYMA12G35000.1	GLYMA12G28970.2	0	0	0	0	0	0.478	0	0	0.478
		TCP51	NAC4	GLYMA19G26560.1	GLYMA12G35000.1	0	0	0	0	0	0.478	0	0	0.478
		TCP41	NAC27	GLYMA16G05840.1	GLYMA13G35550.1	0	0	0	0	0	0.478	0	0	0.478
		TCP40	NAC27	GLYMA16G00580.1	GLYMA13G35550.1	0	0	0	0	0	0.478	0	0	0.478
		TCP41	NAC4	GLYMA16G05840.1	GLYMA12G35000.1	0	0	0	0	0	0.478	0	0	0.478
		TCP51	NAC27	GLYMA19G26560.1	GLYMA13G35550.1	0	0	0	0	0	0.478	0	0	0.478
		TCP40	NAC4	GLYMA16G00580.1	GLYMA12G35000.1	0	0	0	0	0	0.478	0	0	0.478
		TCP43	TCP18	GLYMA17G10760.2	GLYMA08G10350.1	0	0	0	0	0	0.184	0	0.385	0.476
		TCP18	TCP9	GLYMA08G10350.1	GLYMA05G01131.1	0	0	0	0	0	0.184	0	0.385	0.476
		TCP39	TCP9	GLYMA15G09910.2	GLYMA05G01131.1	0	0	0	0	0	0.184	0	0.385	0.476
		TCP11	TCP9	GLYMA05G27367.1	GLYMA05G01131.1	0	0	0	0	0	0.184	0	0.385	0.476
		TCP43	TCP11	GLYMA17G10760.2	GLYMA05G27367.1	0	0	0	0	0	0.184	0	0.385	0.476
		TCP36	TCP9	GLYMA13G29160.1	GLYMA05G01131.1	0	0	0	0	0	0.184	0	0.385	0.476
		TCP43	TCP36	GLYMA17G10760.2	GLYMA13G29160.1	0	0	0	0	0	0.184	0	0.385	0.476
		TCP43	TCP39	GLYMA17G10760.2	GLYMA15G09910.2	0	0	0	0	0	0.184	0	0.385	0.476
		GLYMA18G03810.1	TCP9	GLYMA18G03810.1	GLYMA05G01131.1	0	0	0	0	0	0.471	0	0	0.471
		GLYMA18G03810.1	TCP43	GLYMA18G03810.1	GLYMA17G10760.2	0	0	0	0	0	0.471	0	0	0.471
		TCP49	TCP31	GLYMA19G03786.1	GLYMA12G28970.2	0	0	0	0	0	0.206	0	0.344	0.456
		TCP31	TCP19	GLYMA12G28970.2	GLYMA08G27155.1	0	0	0	0	0	0.206	0	0.344	0.456
		TCP47	TCP40	GLYMA18G50371.1	GLYMA16G00580.1	0	0	0	0	0	0.206	0	0.344	0.456
		TCP40	TCP19	GLYMA16G00580.1	GLYMA08G27155.1	0	0	0	0	0	0.206	0	0.344	0.456
		TCP49	TCP40	GLYMA19G03786.1	GLYMA16G00580.1	0	0	0	0	0	0.206	0	0.344	0.456
		TCP47	TCP31	GLYMA18G50371.1	GLYMA12G28970.2	0	0	0	0	0	0.206	0	0.344	0.456
		GLYMA14G03280.1	TCP1	GLYMA14G03280.1	GLYMA01G05410.2	0	0	0	0	0	0.444	0	0	0.444
		GLYMA02G45530.1	TCP1	GLYMA02G45530.1	GLYMA01G05410.2	0	0	0	0	0	0.444	0	0	0.444
		GLYMA14G03280.1	TCP19	GLYMA14G03280.1	GLYMA08G27155.1	0	0	0	0	0	0.444	0	0	0.444
		TCP47	GLYMA14G03280.1	GLYMA18G50371.1	GLYMA14G03280.1	0	0	0	0	0	0.444	0	0	0.444
		GLYMA14G03280.1	TCP12	GLYMA14G03280.1	GLYMA06G20660.1	0	0	0	0	0	0.444	0	0	0.444
		TCP6	GLYMA02G45530.1	GLYMA04G33771.1	GLYMA02G45530.1	0	0	0	0	0	0.444	0	0	0.444
		TCP49	GLYMA02G45530.1	GLYMA19G03786.1	GLYMA02G45530.1	0	0	0	0	0	0.444	0	0	0.444
		TCP47	GLYMA02G45530.1	GLYMA18G50371.1	GLYMA02G45530.1	0	0	0	0	0	0.444	0	0	0.444
		GLYMA14G03280.1	TCP6	GLYMA14G03280.1	GLYMA04G33771.1	0	0	0	0	0	0.444	0	0	0.444
		TCP12	GLYMA02G45530.1	GLYMA06G20660.1	GLYMA02G45530.1	0	0	0	0	0	0.444	0	0	0.444
		TCP49	GLYMA14G03280.1	GLYMA19G03786.1	GLYMA14G03280.1	0	0	0	0	0	0.444	0	0	0.444
		TCP19	GLYMA02G45530.1	GLYMA08G27155.1	GLYMA02G45530.1	0	0	0	0	0	0.444	0	0	0.444
		TCP41	TCP36	GLYMA16G05840.1	GLYMA13G29160.1	0	0	0	0	0	0.184	0	0.344	0.441
		TCP41	TCP18	GLYMA16G05840.1	GLYMA08G10350.1	0	0	0	0	0	0.184	0	0.344	0.441
		TCP51	TCP39	GLYMA19G26560.1	GLYMA15G09910.2	0	0	0	0	0	0.184	0	0.344	0.441
		TCP51	TCP11	GLYMA19G26560.1	GLYMA05G27367.1	0	0	0	0	0	0.184	0	0.344	0.441
		TCP41	TCP11	GLYMA16G05840.1	GLYMA05G27367.1	0	0	0	0	0	0.184	0	0.344	0.441
		TCP51	TCP36	GLYMA19G26560.1	GLYMA13G29160.1	0	0	0	0	0	0.184	0	0.344	0.441
		TCP41	TCP39	GLYMA16G05840.1	GLYMA15G09910.2	0	0	0	0	0	0.184	0	0.344	0.441
		TCP51	TCP18	GLYMA19G26560.1	GLYMA08G10350.1	0	0	0	0	0	0.184	0	0.344	0.441
		GLYMA08G04920.1	TCP1	GLYMA08G04920.1	GLYMA01G05410.2	0	0	0	0	0	0.411	0	0	0.41
		GLYMA07G10440.2	TCP1	GLYMA07G10440.2	GLYMA01G05410.2	0	0	0	0	0	0.411	0	0	0.41
		GLYMA05G34760.1	TCP6	GLYMA05G34760.1	GLYMA04G33771.1	0	0	0	0	0	0.411	0	0	0.41
		GLYMA09G31450.1	TCP6	GLYMA09G31450.1	GLYMA04G33771.1	0	0	0	0	0	0.411	0	0	0.41
		GLYMA09G31450.1	TCP1	GLYMA09G31450.1	GLYMA01G05410.2	0	0	0	0	0	0.411	0	0	0.41
		GLYMA07G10440.2	TCP6	GLYMA07G10440.2	GLYMA04G33771.1	0	0	0	0	0	0.411	0	0	0.41
		GLYMA09G31450.1	TCP12	GLYMA09G31450.1	GLYMA06G20660.1	0	0	0	0	0	0.411	0	0	0.41
		GLYMA07G10440.2	TCP12	GLYMA07G10440.2	GLYMA06G20660.1	0	0	0	0	0	0.411	0	0	0.41
		GLYMA08G04920.1	TCP12	GLYMA08G04920.1	GLYMA06G20660.1	0	0	0	0	0	0.411	0	0	0.41
		GLYMA08G04920.1	TCP6	GLYMA08G04920.1	GLYMA04G33771.1	0	0	0	0	0	0.411	0	0	0.41
		TCP12	GLYMA05G34760.1	GLYMA06G20660.1	GLYMA05G34760.1	0	0	0	0	0	0.411	0	0	0.41
		GLYMA05G34760.1	TCP1	GLYMA05G34760.1	GLYMA01G05410.2	0	0	0	0	0	0.411	0	0	0.41
		TCP51	TCP19	GLYMA19G26560.1	GLYMA08G27155.1	0	0	0	0	0	0.206	0	0.282	0.405
		TCP51	TCP49	GLYMA19G26560.1	GLYMA19G03786.1	0	0	0	0	0	0.206	0	0.282	0.405
		TCP47	TCP41	GLYMA18G50371.1	GLYMA16G05840.1	0	0	0	0	0	0.206	0	0.282	0.405
		TCP41	TCP19	GLYMA16G05840.1	GLYMA08G27155.1	0	0	0	0	0	0.206	0	0.282	0.405
		TCP51	TCP47	GLYMA19G26560.1	GLYMA18G50371.1	0	0	0	0	0	0.206	0	0.282	0.405
		TCP49	TCP41	GLYMA19G03786.1	GLYMA16G05840.1	0	0	0	0	0	0.206	0	0.282	0.405
	CIN	GLYMA10G13190.1	GLYMA02G33070.1	GLYMA10G13190.1	GLYMA02G33070.1	0.548	0	0.527	0.989	0.518	0.951	0	0.586	0.988
		TCP38	GLYMA11G36210.1	GLYMA13G36840.2	GLYMA11G36210.1	0	0	0	0	0	0	0	0.91	0.91
		GLYMA15G01930.2	TCP29	GLYMA15G01930.2	GLYMA12G14200.1	0	0	0	0	0	0	0	0.894	0.894
		TCP42	TCP10	GLYMA17G08761.1	GLYMA05G03610.1	0	0	0	0	0	0	0	0.894	0.894
		TCP42	GLYMA15G01930.2	GLYMA17G08761.1	GLYMA15G01930.2	0	0	0	0	0	0	0	0.894	0.894
		TCP29	GLYMA07G02250.1	GLYMA12G14200.1	GLYMA07G02250.1	0	0	0	0	0	0	0	0.894	0.894
		TCP42	GLYMA07G02250.1	GLYMA17G08761.1	GLYMA07G02250.1	0	0	0	0	0	0	0	0.894	0.894
		TCP45	TCP42	GLYMA17G14160.1	GLYMA17G08761.1	0	0	0	0	0	0	0	0.894	0.894
		TCP29	TCP10	GLYMA12G14200.1	GLYMA05G03610.1	0	0	0	0	0	0	0	0.894	0.894
		TCP45	TCP29	GLYMA17G14160.1	GLYMA12G14200.1	0	0	0	0	0	0	0	0.894	0.894
		GLYMA13G43380.1	TCP29	GLYMA13G43380.1	GLYMA12G14200.1	0	0	0	0	0	0	0	0.894	0.894
		TCP42	GLYMA13G43380.1	GLYMA17G08761.1	GLYMA13G43380.1	0	0	0	0	0	0	0	0.894	0.894
		TCP45	GLYMA15G01930.2	GLYMA17G14160.1	GLYMA15G01930.2	0	0	0	0	0	0	0	0.893	0.893
		GLYMA13G43380.1	TCP10	GLYMA13G43380.1	GLYMA05G03610.1	0	0	0	0	0	0	0	0.893	0.893
		GLYMA15G01930.2	TCP10	GLYMA15G01930.2	GLYMA05G03610.1	0	0	0	0	0	0	0	0.893	0.893
		GLYMA07G02250.1	TCP10	GLYMA07G02250.1	GLYMA05G03610.1	0	0	0	0	0	0	0	0.893	0.893
		TCP45	GLYMA13G43380.1	GLYMA17G14160.1	GLYMA13G43380.1	0	0	0	0	0	0	0	0.893	0.893
		TCP45	GLYMA07G02250.1	GLYMA17G14160.1	GLYMA07G02250.1	0	0	0	0	0	0	0	0.893	0.893
		TCP3	GLYMA02G45530.1	GLYMA03G02090.1	GLYMA02G45530.1	0	0	0	0	0	0.603	0	0	0.603
		TCP51	GLYMA02G45530.1	GLYMA19G26560.1	GLYMA02G45530.1	0	0	0	0	0	0.603	0	0	0.603
		TCP51	GLYMA14G03280.1	GLYMA19G26560.1	GLYMA14G03280.1	0	0	0	0	0	0.603	0	0	0.603
		GLYMA14G03280.1	TCP5	GLYMA14G03280.1	GLYMA04G32324.1	0	0	0	0	0	0.603	0	0	0.603
		TCP41	GLYMA02G45530.1	GLYMA16G05840.1	GLYMA02G45530.1	0	0	0	0	0	0.603	0	0	0.603
		TCP5	GLYMA02G45530.1	GLYMA04G32324.1	GLYMA02G45530.1	0	0	0	0	0	0.603	0	0	0.603
		GLYMA14G03280.1	TCP13	GLYMA14G03280.1	GLYMA06G22240.1	0	0	0	0	0	0.603	0	0	0.603
		TCP17	GLYMA02G45530.1	GLYMA07G08710.2	GLYMA02G45530.1	0	0	0	0	0	0.603	0	0	0.603
		TCP41	GLYMA14G03280.1	GLYMA16G05840.1	GLYMA14G03280.1	0	0	0	0	0	0.603	0	0	0.603
		GLYMA14G03280.1	TCP17	GLYMA14G03280.1	GLYMA07G08710.2	0	0	0	0	0	0.603	0	0	0.603
		TCP40	GLYMA02G45530.1	GLYMA16G00580.1	GLYMA02G45530.1	0	0	0	0	0	0.603	0	0	0.603
		TCP13	GLYMA02G45530.1	GLYMA06G22240.1	GLYMA02G45530.1	0	0	0	0	0	0.603	0	0	0.603
		GLYMA14G03280.1	TCP3	GLYMA14G03280.1	GLYMA03G02090.1	0	0	0	0	0	0.603	0	0	0.603
		GLYMA14G03280.1	TCP31	GLYMA14G03280.1	GLYMA12G28970.2	0	0	0	0	0	0.603	0	0	0.603
		TCP31	GLYMA02G45530.1	GLYMA12G28970.2	GLYMA02G45530.1	0	0	0	0	0	0.603	0	0	0.603
		TCP40	GLYMA14G03280.1	GLYMA16G00580.1	GLYMA14G03280.1	0	0	0	0	0	0.603	0	0	0.603
		GLYMA15G10660.2	TCP18	GLYMA15G10660.2	GLYMA08G10350.1	0	0	0	0	0	0.593	0	0	0.593
		GLYMA15G10660.2	TCP36	GLYMA15G10660.2	GLYMA13G29160.1	0	0	0	0	0	0.593	0	0	0.593
		TCP39	GLYMA13G28390.1	GLYMA15G09910.2	GLYMA13G28390.1	0	0	0	0	0	0.593	0	0	0.593
		TCP36	GLYMA13G28390.1	GLYMA13G29160.1	GLYMA13G28390.1	0	0	0	0	0	0.593	0	0	0.593
		GLYMA15G10660.2	TCP11	GLYMA15G10660.2	GLYMA05G27367.1	0	0	0	0	0	0.593	0	0	0.593
		GLYMA15G10660.2	TCP39	GLYMA15G10660.2	GLYMA15G09910.2	0	0	0	0	0	0.593	0	0	0.593
		GLYMA13G28390.1	TCP18	GLYMA13G28390.1	GLYMA08G10350.1	0	0	0	0	0	0.593	0	0	0.593
		GLYMA13G28390.1	TCP11	GLYMA13G28390.1	GLYMA05G27367.1	0	0	0	0	0	0.593	0	0	0.593
		GLYMA14G03280.1	TCP15	GLYMA14G03280.1	GLYMA06G34330.1	0	0	0	0	0	0.564	0	0	0.564
		TCP30	GLYMA02G45530.1	GLYMA12G20160.2	GLYMA02G45530.1	0	0	0	0	0	0.564	0	0	0.564
		GLYMA14G03280.1	TCP30	GLYMA14G03280.1	GLYMA12G20160.2	0	0	0	0	0	0.564	0	0	0.564
		TCP15	GLYMA02G45530.1	GLYMA06G34330.1	GLYMA02G45530.1	0	0	0	0	0	0.564	0	0	0.564
		TCP43	TCP32	GLYMA17G10760.2	GLYMA12G33640.1	0	0	0	0	0	0.119	0	0.496	0.536
		TCP43	TCP38	GLYMA17G10760.2	GLYMA13G36840.2	0	0	0	0	0	0.119	0	0.496	0.536
		TCP32	TCP9	GLYMA12G33640.1	GLYMA05G01131.1	0	0	0	0	0	0.119	0	0.496	0.536
		TCP38	TCP9	GLYMA13G36840.2	GLYMA05G01131.1	0	0	0	0	0	0.119	0	0.496	0.536
		GLYMA14G10430.1	TCP30	GLYMA14G10430.1	GLYMA12G20160.2	0	0	0	0	0	0	0	0.532	0.532
		TCP30	GLYMA0041S00360.2	GLYMA12G20160.2	GLYMA0041S00360.2	0	0	0	0	0	0	0	0.532	0.532
		TCP15	GLYMA0041S00360.2	GLYMA06G34330.1	GLYMA0041S00360.2	0	0	0	0	0	0	0	0.532	0.532
		GLYMA14G10430.1	TCP15	GLYMA14G10430.1	GLYMA06G34330.1	0	0	0	0	0	0	0	0.532	0.532
		TCP15	TCP3	GLYMA06G34330.1	GLYMA03G02090.1	0	0	0	0	0	0	0	0.489	0.489
		TCP30	TCP17	GLYMA12G20160.2	GLYMA07G08710.2	0	0	0	0	0	0	0	0.489	0.489
		TCP30	TCP3	GLYMA12G20160.2	GLYMA03G02090.1	0	0	0	0	0	0	0	0.489	0.489
		TCP17	TCP15	GLYMA07G08710.2	GLYMA06G34330.1	0	0	0	0	0	0	0	0.489	0.489
		TCP19	TCP9	GLYMA08G27155.1	GLYMA05G01131.1	0	0	0	0	0	0.246	0	0.346	0.485
		TCP49	TCP43	GLYMA19G03786.1	GLYMA17G10760.2	0	0	0	0	0	0.246	0	0.346	0.485
		TCP47	TCP9	GLYMA18G50371.1	GLYMA05G01131.1	0	0	0	0	0	0.246	0	0.346	0.485
		TCP47	TCP43	GLYMA18G50371.1	GLYMA17G10760.2	0	0	0	0	0	0.246	0	0.346	0.485
		TCP49	TCP9	GLYMA19G03786.1	GLYMA05G01131.1	0	0	0	0	0	0.246	0	0.346	0.485
		TCP43	TCP19	GLYMA17G10760.2	GLYMA08G27155.1	0	0	0	0	0	0.246	0	0.346	0.485
		TCP39	TCP9	GLYMA15G09910.2	GLYMA05G01131.1	0	0	0	0	0	0.184	0	0.385	0.476
		TCP43	TCP36	GLYMA17G10760.2	GLYMA13G29160.1	0	0	0	0	0	0.184	0	0.385	0.476
		TCP43	TCP11	GLYMA17G10760.2	GLYMA05G27367.1	0	0	0	0	0	0.184	0	0.385	0.476
		TCP18	TCP9	GLYMA08G10350.1	GLYMA05G01131.1	0	0	0	0	0	0.184	0	0.385	0.476
		TCP43	TCP18	GLYMA17G10760.2	GLYMA08G10350.1	0	0	0	0	0	0.184	0	0.385	0.476
		TCP36	TCP9	GLYMA13G29160.1	GLYMA05G01131.1	0	0	0	0	0	0.184	0	0.385	0.476
		TCP43	TCP39	GLYMA17G10760.2	GLYMA15G09910.2	0	0	0	0	0	0.184	0	0.385	0.476
		TCP11	TCP9	GLYMA05G27367.1	GLYMA05G01131.1	0	0	0	0	0	0.184	0	0.385	0.476
		GLYMA10G13190.1	TCP19	GLYMA10G13190.1	GLYMA08G27155.1	0	0	0	0	0	0.469	0	0	0.469
		TCP19	GLYMA02G33070.1	GLYMA08G27155.1	GLYMA02G33070.1	0	0	0	0	0	0.469	0	0	0.469
		GLYMA10G13190.1	TCP5	GLYMA10G13190.1	GLYMA04G32324.1	0	0	0	0	0	0.469	0	0	0.469
		TCP47	GLYMA10G13190.1	GLYMA18G50371.1	GLYMA10G13190.1	0	0	0	0	0	0.469	0	0	0.469
		TCP13	GLYMA02G33070.1	GLYMA06G22240.1	GLYMA02G33070.1	0	0	0	0	0	0.469	0	0	0.469
		TCP5	GLYMA02G33070.1	GLYMA04G32324.1	GLYMA02G33070.1	0	0	0	0	0	0.469	0	0	0.469
		TCP49	GLYMA10G13190.1	GLYMA19G03786.1	GLYMA10G13190.1	0	0	0	0	0	0.469	0	0	0.469
		TCP47	GLYMA02G33070.1	GLYMA18G50371.1	GLYMA02G33070.1	0	0	0	0	0	0.469	0	0	0.469
		TCP49	GLYMA02G33070.1	GLYMA19G03786.1	GLYMA02G33070.1	0	0	0	0	0	0.469	0	0	0.469
		GLYMA10G13190.1	TCP13	GLYMA10G13190.1	GLYMA06G22240.1	0	0	0	0	0	0.469	0	0	0.469
		TCP47	TCP40	GLYMA18G50371.1	GLYMA16G00580.1	0	0	0	0	0	0.206	0	0.344	0.456
		TCP40	TCP19	GLYMA16G00580.1	GLYMA08G27155.1	0	0	0	0	0	0.206	0	0.344	0.456
		TCP31	TCP19	GLYMA12G28970.2	GLYMA08G27155.1	0	0	0	0	0	0.206	0	0.344	0.456
		TCP49	TCP40	GLYMA19G03786.1	GLYMA16G00580.1	0	0	0	0	0	0.206	0	0.344	0.456
		TCP49	TCP31	GLYMA19G03786.1	GLYMA12G28970.2	0	0	0	0	0	0.206	0	0.344	0.456
		TCP47	TCP31	GLYMA18G50371.1	GLYMA12G28970.2	0	0	0	0	0	0.206	0	0.344	0.456
		TCP49	GLYMA02G45530.1	GLYMA19G03786.1	GLYMA02G45530.1	0	0	0	0	0	0.444	0	0	0.444
		TCP19	GLYMA02G45530.1	GLYMA08G27155.1	GLYMA02G45530.1	0	0	0	0	0	0.444	0	0	0.444
		TCP47	GLYMA14G03280.1	GLYMA18G50371.1	GLYMA14G03280.1	0	0	0	0	0	0.444	0	0	0.444
		TCP49	GLYMA14G03280.1	GLYMA19G03786.1	GLYMA14G03280.1	0	0	0	0	0	0.444	0	0	0.444
		TCP47	GLYMA02G45530.1	GLYMA18G50371.1	GLYMA02G45530.1	0	0	0	0	0	0.444	0	0	0.444
		GLYMA14G03280.1	TCP19	GLYMA14G03280.1	GLYMA08G27155.1	0	0	0	0	0	0.444	0	0	0.444
		TCP41	TCP18	GLYMA16G05840.1	GLYMA08G10350.1	0	0	0	0	0	0.184	0	0.344	0.441
		TCP51	TCP11	GLYMA19G26560.1	GLYMA05G27367.1	0	0	0	0	0	0.184	0	0.344	0.441
		TCP51	TCP36	GLYMA19G26560.1	GLYMA13G29160.1	0	0	0	0	0	0.184	0	0.344	0.441
		TCP41	TCP11	GLYMA16G05840.1	GLYMA05G27367.1	0	0	0	0	0	0.184	0	0.344	0.441
		TCP51	TCP39	GLYMA19G26560.1	GLYMA15G09910.2	0	0	0	0	0	0.184	0	0.344	0.441
		TCP51	TCP18	GLYMA19G26560.1	GLYMA08G10350.1	0	0	0	0	0	0.184	0	0.344	0.441
		TCP41	TCP39	GLYMA16G05840.1	GLYMA15G09910.2	0	0	0	0	0	0.184	0	0.344	0.441
		TCP41	TCP36	GLYMA16G05840.1	GLYMA13G29160.1	0	0	0	0	0	0.184	0	0.344	0.441
		TCP47	TCP41	GLYMA18G50371.1	GLYMA16G05840.1	0	0	0	0	0	0.206	0	0.282	0.405
		TCP41	TCP19	GLYMA16G05840.1	GLYMA08G27155.1	0	0	0	0	0	0.206	0	0.282	0.405
		TCP51	TCP49	GLYMA19G26560.1	GLYMA19G03786.1	0	0	0	0	0	0.206	0	0.282	0.405
		TCP51	TCP19	GLYMA19G26560.1	GLYMA08G27155.1	0	0	0	0	0	0.206	0	0.282	0.405
		TCP49	TCP41	GLYMA19G03786.1	GLYMA16G05840.1	0	0	0	0	0	0.206	0	0.282	0.405
		TCP51	TCP47	GLYMA19G26560.1	GLYMA18G50371.1	0	0	0	0	0	0.206	0	0.282	0.405
		GLYMA19G26891.1	TCP36	GLYMA19G26891.1	GLYMA13G29160.1	0	0	0	0	0	0	0	0.402	0.402
		GLYMA19G26891.1	TCP39	GLYMA19G26891.1	GLYMA15G09910.2	0	0	0	0	0	0	0	0.402	0.402
		GLYMA13G16890.1	TCP15	GLYMA13G16890.1	GLYMA06G34330.1	0	0	0	0	0	0.402	0	0	0.402
		GLYMA20G36550.2	TCP18	GLYMA20G36550.2	GLYMA08G10350.1	0	0	0	0	0	0	0	0.402	0.402
		GLYMA20G36550.2	TCP36	GLYMA20G36550.2	GLYMA13G29160.1	0	0	0	0	0	0	0	0.402	0.402
		GLYMA17G03480.2	TCP15	GLYMA17G03480.2	GLYMA06G34330.1	0	0	0	0	0	0.402	0	0	0.402
		GLYMA17G05831.1	TCP15	GLYMA17G05831.1	GLYMA06G34330.1	0	0	0	0	0	0.402	0	0	0.402
		GLYMA19G26891.1	TCP18	GLYMA19G26891.1	GLYMA08G10350.1	0	0	0	0	0	0	0	0.402	0.402
		GLYMA20G36550.2	TCP39	GLYMA20G36550.2	GLYMA15G09910.2	0	0	0	0	0	0	0	0.402	0.402
		GLYMA20G39510.1	TCP36	GLYMA20G39510.1	GLYMA13G29160.1	0	0	0	0	0	0	0	0.402	0.402
		GLYMA20G36550.2	TCP11	GLYMA20G36550.2	GLYMA05G27367.1	0	0	0	0	0	0	0	0.402	0.402
		GLYMA18G53962.1	TCP39	GLYMA18G53962.1	GLYMA15G09910.2	0	0	0	0	0	0	0	0.402	0.402
		GLYMA17G05831.1	TCP30	GLYMA17G05831.1	GLYMA12G20160.2	0	0	0	0	0	0.402	0	0	0.402
		GLYMA20G36550.2	GLYMA18G53962.1	GLYMA20G36550.2	GLYMA18G53962.1	0	0	0	0	0	0	0	0.402	0.402
		GLYMA13G16890.1	TCP30	GLYMA13G16890.1	GLYMA12G20160.2	0	0	0	0	0	0.402	0	0	0.402
		GLYMA18G53962.1	TCP36	GLYMA18G53962.1	GLYMA13G29160.1	0	0	0	0	0	0	0	0.402	0.402
		GLYMA18G53962.1	TCP18	GLYMA18G53962.1	GLYMA08G10350.1	0	0	0	0	0	0	0	0.402	0.402
		GLYMA19G26891.1	TCP11	GLYMA19G26891.1	GLYMA05G27367.1	0	0	0	0	0	0	0	0.402	0.402
		GLYMA20G39510.1	TCP11	GLYMA20G39510.1	GLYMA05G27367.1	0	0	0	0	0	0	0	0.402	0.402
		GLYMA18G41520.1	TCP30	GLYMA18G41520.1	GLYMA12G20160.2	0	0	0	0	0	0.402	0	0	0.402
		GLYMA18G41520.1	TCP15	GLYMA18G41520.1	GLYMA06G34330.1	0	0	0	0	0	0.402	0	0	0.402
		GLYMA20G39510.1	TCP18	GLYMA20G39510.1	GLYMA08G10350.1	0	0	0	0	0	0	0	0.402	0.402
		GLYMA17G03480.2	TCP30	GLYMA17G03480.2	GLYMA12G20160.2	0	0	0	0	0	0.402	0	0	0.402
		GLYMA20G39510.1	TCP39	GLYMA20G39510.1	GLYMA15G09910.2	0	0	0	0	0	0	0	0.402	0.402
		GLYMA18G53962.1	TCP11	GLYMA18G53962.1	GLYMA05G27367.1	0	0	0	0	0	0	0	0.402	0.402
		GLYMA20G39510.1	GLYMA20G36550.2	GLYMA20G39510.1	GLYMA20G36550.2	0	0	0	0	0	0	0	0.402	0.402
		GLYMA20G36550.2	GLYMA19G26891.1	GLYMA20G36550.2	GLYMA19G26891.1	0	0	0	0	0	0	0	0.402	0.402
	CYC	CCD7	CCD8	GLYMA11G16370.1	GLYMA06G09000.2	0	0	0.383	0	0.093	0	0.9	0.948	0.996
		CCD8	GLYMA01G14266.1	GLYMA06G09000.2	GLYMA01G14266.1	0	0	0.363	0.614	0.093	0	0.9	0.538	0.934
		CCD7	GLYMA01G14266.1	GLYMA11G16370.1	GLYMA01G14266.1	0	0	0.527	0.988	0	0	0.8	0	0.801
		GLYMA17G34530.2	CCD7	GLYMA17G34530.2	GLYMA11G16370.1	0	0	0	0	0.044	0	0	0.574	0.575
		GLYMA17G34530.2	CCD8	GLYMA17G34530.2	GLYMA06G09000.2	0	0	0	0	0.044	0	0	0.574	0.575
		CCD8	GLYMA06G05520.2	GLYMA06G09000.2	GLYMA06G05520.2	0	0	0	0	0.044	0	0	0.574	0.575
		CCD7	GLYMA06G05520.2	GLYMA11G16370.1	GLYMA06G05520.2	0	0	0	0	0.044	0	0	0.574	0.575
		GLYMA17G34530.2	GLYMA01G14266.1	GLYMA17G34530.2	GLYMA01G14266.1	0	0	0	0	0.044	0	0	0.574	0.575
		CCD7	GLYMA04G05510.2	GLYMA11G16370.1	GLYMA04G05510.2	0	0	0	0	0.044	0	0	0.574	0.575
		GLYMA04G05510.2	GLYMA01G14266.1	GLYMA04G05510.2	GLYMA01G14266.1	0	0	0	0	0.044	0	0	0.574	0.575
		CCD8	GLYMA04G05510.2	GLYMA06G09000.2	GLYMA04G05510.2	0	0	0	0	0.044	0	0	0.574	0.575
		GLYMA06G05520.2	GLYMA01G14266.1	GLYMA06G05520.2	GLYMA01G14266.1	0	0	0	0	0.044	0	0	0.574	0.575
		GLYMA06G43000.1	GLYMA04G05510.2	GLYMA06G43000.1	GLYMA04G05510.2	0	0	0	0	0	0	0	0.57	0.57
		GLYMA06G43000.1	GLYMA06G05520.2	GLYMA06G43000.1	GLYMA06G05520.2	0	0	0	0	0	0	0	0.57	0.57
		GLYMA12G15360.1	GLYMA04G05510.2	GLYMA12G15360.1	GLYMA04G05510.2	0	0	0	0	0	0	0	0.57	0.57
		GLYMA12G15360.1	GLYMA06G05520.2	GLYMA12G15360.1	GLYMA06G05520.2	0	0	0	0	0	0	0	0.57	0.57
		GLYMA17G34530.2	GLYMA06G43000.1	GLYMA17G34530.2	GLYMA06G43000.1	0	0	0	0	0	0	0	0.57	0.57
		GLYMA17G34530.2	GLYMA12G15360.1	GLYMA17G34530.2	GLYMA12G15360.1	0	0	0	0	0	0	0	0.57	0.57
		CCD7	GLYMA06G43000.1	GLYMA11G16370.1	GLYMA06G43000.1	0	0	0	0	0	0	0	0.566	0.566
		GLYMA06G43000.1	GLYMA01G14266.1	GLYMA06G43000.1	GLYMA01G14266.1	0	0	0	0	0	0	0	0.566	0.566
		GLYMA12G15360.1	CCD7	GLYMA12G15360.1	GLYMA11G16370.1	0	0	0	0	0	0	0	0.566	0.566
		GLYMA12G15360.1	GLYMA01G14266.1	GLYMA12G15360.1	GLYMA01G14266.1	0	0	0	0	0	0	0	0.566	0.566
		GLYMA12G15360.1	CCD8	GLYMA12G15360.1	GLYMA06G09000.2	0	0	0	0	0	0	0	0.564	0.564
		GLYMA06G43000.1	CCD8	GLYMA06G43000.1	GLYMA06G09000.2	0	0	0	0	0	0	0	0.564	0.564
		GLYMA05G29870.1	TCP4	GLYMA05G29870.1	GLYMA04G22407.1	0	0	0	0	0	0	0	0.505	0.505
		GLYMA08G12970.1	TCP14	GLYMA08G12970.1	GLYMA06G23410.2	0	0	0	0	0	0	0	0.505	0.505
		GLYMA08G12970.1	TCP4	GLYMA08G12970.1	GLYMA04G22407.1	0	0	0	0	0	0	0	0.505	0.505
		TCP14	GLYMA05G29870.1	GLYMA06G23410.2	GLYMA05G29870.1	0	0	0	0	0	0	0	0.505	0.505
		GLYMA17G34530.2	TCP14	GLYMA17G34530.2	GLYMA06G23410.2	0	0	0	0	0	0	0	0.501	0.501
		TCP14	GLYMA04G05510.2	GLYMA06G23410.2	GLYMA04G05510.2	0	0	0	0	0	0	0	0.501	0.501
		TCP14	GLYMA06G05520.2	GLYMA06G23410.2	GLYMA06G05520.2	0	0	0	0	0	0	0	0.501	0.501
		TCP4	GLYMA04G05510.2	GLYMA04G22407.1	GLYMA04G05510.2	0	0	0	0	0	0	0	0.501	0.501
		GLYMA06G05520.2	TCP4	GLYMA06G05520.2	GLYMA04G22407.1	0	0	0	0	0	0	0	0.501	0.501
		GLYMA17G34530.2	TCP4	GLYMA17G34530.2	GLYMA04G22407.1	0	0	0	0	0	0	0	0.501	0.501
		CCD7	TCP14	GLYMA11G16370.1	GLYMA06G23410.2	0	0	0	0	0	0	0	0.49	0.489
		GLYMA12G15360.1	TCP4	GLYMA12G15360.1	GLYMA04G22407.1	0	0	0	0	0	0	0	0.49	0.489
		TCP14	GLYMA01G14266.1	GLYMA06G23410.2	GLYMA01G14266.1	0	0	0	0	0	0	0	0.49	0.489
		GLYMA06G43000.1	TCP4	GLYMA06G43000.1	GLYMA04G22407.1	0	0	0	0	0	0	0	0.49	0.489
		GLYMA06G43000.1	TCP14	GLYMA06G43000.1	GLYMA06G23410.2	0	0	0	0	0	0	0	0.49	0.489
		TCP4	GLYMA01G14266.1	GLYMA04G22407.1	GLYMA01G14266.1	0	0	0	0	0	0	0	0.49	0.489
		GLYMA12G15360.1	TCP14	GLYMA12G15360.1	GLYMA06G23410.2	0	0	0	0	0	0	0	0.49	0.489
		CCD7	TCP4	GLYMA11G16370.1	GLYMA04G22407.1	0	0	0	0	0	0	0	0.49	0.489
		TCP14	CCD8	GLYMA06G23410.2	GLYMA06G09000.2	0	0	0	0	0	0	0	0.488	0.487
		CCD8	TCP4	GLYMA06G09000.2	GLYMA04G22407.1	0	0	0	0	0	0	0	0.488	0.487
O. sativa	Class I	TCP16	TCP7	LOC_Os08g43160.1	LOC_Os03g49880.1	0	0	0	0	0	0	0	0.769	0.769
		TCP16	TCP1	LOC_Os08g43160.1	LOC_Os01g11550.1	0	0	0	0	0	0	0	0.768	0.768
		LOC_Os09g26180.1	LOC_Os08g23680.1	LOC_Os09g26180.1	LOC_Os08g23680.1	0	0	0	0	0.046	0	0	0.765	0.766
		LOC_Os05g04330.1	TCP3	LOC_Os05g04330.1	LOC_Os01g69980.1	0	0	0	0	0	0	0	0.766	0.766
		LOC_Os09g17730.1	LOC_Os08g23680.1	LOC_Os09g17730.1	LOC_Os08g23680.1	0	0	0	0	0	0	0	0.765	0.765
		LOC_Os09g26180.1	LOC_Os09g17730.1	LOC_Os09g26180.1	LOC_Os09g17730.1	0	0	0	0	0	0	0	0.765	0.765
		LOC_Os09g17730.1	TCP3	LOC_Os09g17730.1	LOC_Os01g69980.1	0	0	0	0	0	0	0	0.762	0.762
		LOC_Os08g23680.1	TCP3	LOC_Os08g23680.1	LOC_Os01g69980.1	0	0	0	0	0	0	0	0.762	0.762
		LOC_Os09g26180.1	TCP3	LOC_Os09g26180.1	LOC_Os01g69980.1	0	0	0	0	0	0	0	0.762	0.762
		LOC_Os08g23680.1	LOC_Os05g04330.1	LOC_Os08g23680.1	LOC_Os05g04330.1	0	0	0	0	0	0	0	0.762	0.762
		LOC_Os09g17730.1	LOC_Os05g04330.1	LOC_Os09g17730.1	LOC_Os05g04330.1	0	0	0	0	0	0	0	0.762	0.762
		LOC_Os09g26180.1	LOC_Os05g04330.1	LOC_Os09g26180.1	LOC_Os05g04330.1	0	0	0	0	0	0	0	0.762	0.762
		LOC_Os09g17730.1	LOC_Os08g08220.1	LOC_Os09g17730.1	LOC_Os08g08220.1	0	0	0	0	0	0	0	0.743	0.743
		LOC_Os09g26180.1	LOC_Os08g08220.1	LOC_Os09g26180.1	LOC_Os08g08220.1	0	0	0	0	0	0	0	0.743	0.743
		LOC_Os08g23680.1	LOC_Os08g08220.1	LOC_Os08g23680.1	LOC_Os08g08220.1	0	0	0	0	0	0	0	0.743	0.743
		LOC_Os08g08220.1	LOC_Os05g04330.1	LOC_Os08g08220.1	LOC_Os05g04330.1	0	0	0	0	0.045	0	0	0.717	0.718
		LOC_Os08g08220.1	TCP3	LOC_Os08g08220.1	LOC_Os01g69980.1	0	0	0	0	0.043	0	0	0.717	0.717
		TCP12	LOC_Os01g55100.1	LOC_Os06g12230.1	LOC_Os01g55100.1	0	0	0	0	0	0	0	0.653	0.653
		LOC_Os01g48370.1	LOC_Os01g22660.1	LOC_Os01g48370.1	LOC_Os01g22660.1	0	0	0	0	0	0	0	0.653	0.653
		TCP12	LOC_Os01g22660.1	LOC_Os06g12230.1	LOC_Os01g22660.1	0	0	0	0	0	0	0	0.653	0.653
		TCP12	LOC_Os01g48370.1	LOC_Os06g12230.1	LOC_Os01g48370.1	0	0	0	0	0	0	0	0.653	0.653
		TCP9	LOC_Os01g55100.1	LOC_Os04g11830.1	LOC_Os01g55100.1	0	0	0	0	0	0	0	0.65	0.65
		TCP3	LOC_Os01g15600.1	LOC_Os01g69980.1	LOC_Os01g15600.1	0	0	0	0	0	0.645	0	0	0.645
		LOC_Os01g55100.1	LOC_Os01g22660.1	LOC_Os01g55100.1	LOC_Os01g22660.1	0	0	0	0	0	0	0	0.636	0.636
		LOC_Os01g55100.1	LOC_Os01g48370.1	LOC_Os01g55100.1	LOC_Os01g48370.1	0	0	0	0	0	0	0	0.636	0.636
		TCP3	LOC_Os01g04280.1	LOC_Os01g69980.1	LOC_Os01g04280.1	0	0	0	0	0	0.628	0	0	0.628
		TCP16	LOC_Os01g04280.1	LOC_Os08g43160.1	LOC_Os01g04280.1	0	0	0	0	0	0.628	0	0	0.628
		TCP21	LOC_Os07g41260.1	LOC_Os12g07480.1	LOC_Os07g41260.1	0	0	0	0	0	0.285	0	0.478	0.61
		LOC_Os07g41260.1	TCP12	LOC_Os07g41260.1	LOC_Os06g12230.1	0	0	0	0	0	0.285	0	0.478	0.61
		TCP9	LOC_Os01g48370.1	LOC_Os04g11830.1	LOC_Os01g48370.1	0	0	0	0	0	0	0	0.607	0.607
		TCP9	LOC_Os01g22660.1	LOC_Os04g11830.1	LOC_Os01g22660.1	0	0	0	0	0	0	0	0.607	0.607
		TCP16	OsMADS2	LOC_Os08g43160.1	LOC_Os01g66030.1	0	0	0	0	0	0	0	0.603	0.603
		TCP21	LOC_Os01g04280.1	LOC_Os12g07480.1	LOC_Os01g04280.1	0	0	0	0	0	0.596	0	0	0.596
		TCP12	LOC_Os01g04280.1	LOC_Os06g12230.1	LOC_Os01g04280.1	0	0	0	0	0	0.596	0	0	0.596
		LOC_Os03g16090.1	TCP5	LOC_Os03g16090.1	LOC_Os02g51280.1	0	0	0	0	0	0.578	0	0.046	0.58
		TCP16	LOC_Os01g48700.1	LOC_Os08g43160.1	LOC_Os01g48700.1	0	0	0	0	0	0	0	0.56	0.56
		TCP14	TCP5	LOC_Os07g05720.1	LOC_Os02g51280.1	0	0	0	0	0	0.212	0	0.426	0.528
		OsSAUR11	TCP3	LOC_Os02g42990.1	LOC_Os01g69980.1	0	0	0	0	0	0	0	0.51	0.51
		LOC_Os05g04330.1	OsSAUR11	LOC_Os05g04330.1	LOC_Os02g42990.1	0	0	0	0	0	0	0	0.51	0.51
		TCP7	OsMADS2	LOC_Os03g49880.1	LOC_Os01g66030.1	0	0	0	0	0	0	0	0.507	0.507
		LOC_Os02g42950.1	LOC_Os01g48370.1	LOC_Os02g42950.1	LOC_Os01g48370.1	0	0	0	0	0	0	0	0.506	0.506
		LOC_Os09g26180.1	OsSAUR11	LOC_Os09g26180.1	LOC_Os02g42990.1	0	0	0	0	0	0	0	0.506	0.506
		LOC_Os09g17730.1	OsSAUR11	LOC_Os09g17730.1	LOC_Os02g42990.1	0	0	0	0	0	0	0	0.506	0.506
		LOC_Os02g42950.1	LOC_Os01g22660.1	LOC_Os02g42950.1	LOC_Os01g22660.1	0	0	0	0	0	0	0	0.506	0.506
		LOC_Os08g23680.1	OsSAUR11	LOC_Os08g23680.1	LOC_Os02g42990.1	0	0	0	0	0	0	0	0.506	0.506
		TCP12	LOC_Os02g42950.1	LOC_Os06g12230.1	LOC_Os02g42950.1	0	0	0	0	0	0	0	0.505	0.505
		LOC_Osp1g00420.1	TCP19	LOC_Osp1g00420.1	LOC_Os11g07460.1	0	0	0	0	0	0	0	0.505	0.505
		TCP16	LOC_Os03g57560.1	LOC_Os08g43160.1	LOC_Os03g57560.1	0	0	0	0	0	0	0	0.503	0.503
		TCP19	LOC_Os07g02300.1	LOC_Os11g07460.1	LOC_Os07g02300.1	0	0	0	0	0	0.496	0	0	0.495
		LOC_Os07g02300.1	TCP5	LOC_Os07g02300.1	LOC_Os02g51280.1	0	0	0	0	0	0.496	0	0	0.495
		LOC_Os07g02300.1	TCP3	LOC_Os07g02300.1	LOC_Os01g69980.1	0	0	0	0	0	0.496	0	0	0.495
		LOC_Os02g42950.1	LOC_Os01g55100.1	LOC_Os02g42950.1	LOC_Os01g55100.1	0	0	0	0	0	0	0	0.492	0.491
		LOC_Os06g08400.1	TCP5	LOC_Os06g08400.1	LOC_Os02g51280.1	0	0	0	0	0	0.488	0	0.045	0.49
		TCP19	LOC_Os01g04280.1	LOC_Os11g07460.1	LOC_Os01g04280.1	0	0	0	0	0	0.49	0	0	0.489
		TCP14	TCP3	LOC_Os07g05720.1	LOC_Os01g69980.1	0	0	0	0	0	0.212	0	0.327	0.447
		TCP19	TCP14	LOC_Os11g07460.1	LOC_Os07g05720.1	0	0	0	0	0	0.212	0	0.326	0.446
		TCP16	LOC_Os08g32940.1	LOC_Os08g43160.1	LOC_Os08g32940.1	0	0	0	0	0	0	0	0.433	0.433
		TCP10	TCP2	LOC_Os04g44440.1	LOC_Os01g55750.1	0	0	0	0	0	0	0	0.416	0.416
		TCP4	TCP2	LOC_Os02g42380.1	LOC_Os01g55750.1	0	0	0	0	0	0	0	0.417	0.416
		TCP19	LOC_Os01g45860.1	LOC_Os11g07460.1	LOC_Os01g45860.1	0	0	0	0	0	0.407	0	0	0.407
		TCP16	LOC_Os01g45860.1	LOC_Os08g43160.1	LOC_Os01g45860.1	0	0	0	0	0	0.407	0	0	0.407
		TCP19	LOC_Os03g49990.1	LOC_Os11g07460.1	LOC_Os03g49990.1	0	0	0	0	0	0.407	0	0	0.407
		LOC_Os03g49990.1	TCP3	LOC_Os03g49990.1	LOC_Os01g69980.1	0	0	0	0	0	0.407	0	0	0.407
		LOC_Os03g49990.1	TCP5	LOC_Os03g49990.1	LOC_Os02g51280.1	0	0	0	0	0	0.407	0	0	0.407
		TCP5	LOC_Os01g45860.1	LOC_Os02g51280.1	LOC_Os01g45860.1	0	0	0	0	0	0.407	0	0	0.407
		TCP3	LOC_Os01g45860.1	LOC_Os01g69980.1	LOC_Os01g45860.1	0	0	0	0	0	0.407	0	0	0.407
		TCP16	LOC_Os03g49990.1	LOC_Os08g43160.1	LOC_Os03g49990.1	0	0	0	0	0	0.407	0	0	0.407
	CIN	LOC_Os09g37800.1	LOC_Os02g43840.1	LOC_Os09g37800.1	LOC_Os02g43840.1	0	0	0	0	0.076	0	0	0.763	0.771
		LOC_Os12g43900.1	LOC_Os08g31390.1	LOC_Os12g43900.1	LOC_Os08g31390.1	0	0	0	0	0	0	0	0.768	0.768
		LOC_Os08g33630.1	LOC_Os06g07530.1	LOC_Os08g33630.1	LOC_Os06g07530.1	0	0	0	0	0	0	0	0.768	0.768
		TCP16	TCP1	LOC_Os08g43160.1	LOC_Os01g11550.1	0	0	0	0	0	0	0	0.768	0.768
		LOC_Os06g03690.1	LOC_Os02g43840.1	LOC_Os06g03690.1	LOC_Os02g43840.1	0	0	0	0	0	0	0	0.766	0.766
		LOC_Os12g43900.1	LOC_Os06g07530.1	LOC_Os12g43900.1	LOC_Os06g07530.1	0	0	0	0	0	0	0	0.766	0.766
		LOC_Os10g33700.1	LOC_Os02g43840.1	LOC_Os10g33700.1	LOC_Os02g43840.1	0	0	0	0	0	0.056	0	0.763	0.766
		LOC_Os08g31390.1	LOC_Os06g07530.1	LOC_Os08g31390.1	LOC_Os06g07530.1	0	0	0	0	0	0	0	0.766	0.766
		LOC_Os08g33630.1	LOC_Os08g31390.1	LOC_Os08g33630.1	LOC_Os08g31390.1	0	0	0	0	0	0	0	0.766	0.766
		LOC_Os09g33510.1	LOC_Os06g03690.1	LOC_Os09g33510.1	LOC_Os06g03690.1	0	0	0	0	0	0	0	0.766	0.766
		LOC_Os08g34900.1	LOC_Os06g07530.1	LOC_Os08g34900.1	LOC_Os06g07530.1	0	0	0	0	0	0	0	0.766	0.766
		LOC_Os08g34900.1	LOC_Os08g31390.1	LOC_Os08g34900.1	LOC_Os08g31390.1	0	0	0	0	0	0	0	0.766	0.766
		LOC_Os12g43900.1	LOC_Os08g34900.1	LOC_Os12g43900.1	LOC_Os08g34900.1	0	0	0	0	0	0	0	0.766	0.766
		LOC_Os10g39970.1	LOC_Os10g33700.1	LOC_Os10g39970.1	LOC_Os10g33700.1	0	0	0	0	0	0	0	0.766	0.766
		LOC_Os08g34900.1	LOC_Os08g33630.1	LOC_Os08g34900.1	LOC_Os08g33630.1	0	0	0	0	0	0	0	0.766	0.766
		LOC_Os12g43900.1	LOC_Os08g33630.1	LOC_Os12g43900.1	LOC_Os08g33630.1	0	0	0	0	0	0	0	0.766	0.766
		LOC_Os09g33510.1	LOC_Os02g43840.1	LOC_Os09g33510.1	LOC_Os02g43840.1	0	0	0	0	0	0	0	0.766	0.766
		LOC_Os10g33760.1	LOC_Os10g33700.1	LOC_Os10g33760.1	LOC_Os10g33700.1	0	0	0	0	0	0	0	0.763	0.763
		LOC_Os10g39970.1	LOC_Os05g24010.1	LOC_Os10g39970.1	LOC_Os05g24010.1	0	0	0	0	0	0	0	0.763	0.763
		LOC_Os10g33760.1	LOC_Os09g33510.1	LOC_Os10g33760.1	LOC_Os09g33510.1	0	0	0	0	0	0	0	0.763	0.763
		LOC_Os10g33700.1	LOC_Os05g24010.1	LOC_Os10g33700.1	LOC_Os05g24010.1	0	0	0	0	0	0.044	0	0.763	0.763
		LOC_Os06g03690.1	LOC_Os03g05334.1	LOC_Os06g03690.1	LOC_Os03g05334.1	0	0	0	0	0	0	0	0.763	0.763
		LOC_Os05g24010.1	LOC_Os03g05334.1	LOC_Os05g24010.1	LOC_Os03g05334.1	0	0	0	0	0	0	0	0.763	0.763
		LOC_Os03g05334.1	LOC_Os02g43840.1	LOC_Os03g05334.1	LOC_Os02g43840.1	0	0	0	0	0	0	0	0.763	0.763
		LOC_Os05g24010.1	LOC_Os02g43840.1	LOC_Os05g24010.1	LOC_Os02g43840.1	0	0	0	0	0	0	0	0.763	0.763
		LOC_Os10g33700.1	TCP14	LOC_Os10g33700.1	LOC_Os07g05720.1	0	0	0	0	0	0	0	0.763	0.763
		LOC_Os10g33700.1	LOC_Os09g33510.1	LOC_Os10g33700.1	LOC_Os09g33510.1	0	0	0	0	0	0	0	0.763	0.763
		TCP14	LOC_Os03g05334.1	LOC_Os07g05720.1	LOC_Os03g05334.1	0	0	0	0	0	0	0	0.763	0.763
		LOC_Os10g39970.1	LOC_Os03g05334.1	LOC_Os10g39970.1	LOC_Os03g05334.1	0	0	0	0	0	0	0	0.763	0.763
		LOC_Os09g37800.1	TCP14	LOC_Os09g37800.1	LOC_Os07g05720.1	0	0	0	0	0	0	0	0.763	0.763
		TCP14	LOC_Os02g43840.1	LOC_Os07g05720.1	LOC_Os02g43840.1	0	0	0	0	0	0	0	0.763	0.763
		LOC_Os10g33760.1	TCP14	LOC_Os10g33760.1	LOC_Os07g05720.1	0	0	0	0	0	0	0	0.763	0.763
		LOC_Os10g33760.1	LOC_Os09g37800.1	LOC_Os10g33760.1	LOC_Os09g37800.1	0	0	0	0	0	0	0	0.763	0.763
		LOC_Os10g33760.1	LOC_Os03g05334.1	LOC_Os10g33760.1	LOC_Os03g05334.1	0	0	0	0	0	0	0	0.763	0.763
		LOC_Os10g39970.1	LOC_Os10g33760.1	LOC_Os10g39970.1	LOC_Os10g33760.1	0	0	0	0	0	0	0	0.763	0.763
		LOC_Os10g33760.1	LOC_Os05g24010.1	LOC_Os10g33760.1	LOC_Os05g24010.1	0	0	0	0	0	0	0	0.763	0.763
		LOC_Os10g39970.1	LOC_Os09g33510.1	LOC_Os10g39970.1	LOC_Os09g33510.1	0	0	0	0	0	0	0	0.763	0.763
		LOC_Os10g33700.1	LOC_Os03g05334.1	LOC_Os10g33700.1	LOC_Os03g05334.1	0	0	0	0	0	0	0	0.763	0.763
		LOC_Os10g39970.1	LOC_Os09g37800.1	LOC_Os10g39970.1	LOC_Os09g37800.1	0	0	0	0	0	0	0	0.763	0.763
		LOC_Os09g37800.1	LOC_Os03g05334.1	LOC_Os09g37800.1	LOC_Os03g05334.1	0	0	0	0	0	0	0	0.763	0.763
		LOC_Os10g39970.1	LOC_Os06g03690.1	LOC_Os10g39970.1	LOC_Os06g03690.1	0	0	0	0	0	0	0	0.763	0.763
		LOC_Os09g33510.1	LOC_Os03g05334.1	LOC_Os09g33510.1	LOC_Os03g05334.1	0	0	0	0	0	0	0	0.763	0.763
		LOC_Os09g37800.1	LOC_Os06g03690.1	LOC_Os09g37800.1	LOC_Os06g03690.1	0	0	0	0	0	0	0	0.763	0.763
		LOC_Os10g33700.1	LOC_Os06g03690.1	LOC_Os10g33700.1	LOC_Os06g03690.1	0	0	0	0	0	0	0	0.763	0.763
		LOC_Os09g37800.1	LOC_Os09g33510.1	LOC_Os09g37800.1	LOC_Os09g33510.1	0	0	0	0	0	0	0	0.763	0.763
		LOC_Os09g33510.1	TCP14	LOC_Os09g33510.1	LOC_Os07g05720.1	0	0	0	0	0	0	0	0.763	0.763
		LOC_Os10g33760.1	LOC_Os02g43840.1	LOC_Os10g33760.1	LOC_Os02g43840.1	0	0	0	0	0	0	0	0.763	0.763
		LOC_Os09g33510.1	LOC_Os05g24010.1	LOC_Os09g33510.1	LOC_Os05g24010.1	0	0	0	0	0	0	0	0.763	0.763
		TCP14	LOC_Os06g03690.1	LOC_Os07g05720.1	LOC_Os06g03690.1	0	0	0	0	0	0	0	0.763	0.763
		LOC_Os10g39970.1	TCP14	LOC_Os10g39970.1	LOC_Os07g05720.1	0	0	0	0	0	0	0	0.763	0.763
		LOC_Os10g33760.1	LOC_Os06g03690.1	LOC_Os10g33760.1	LOC_Os06g03690.1	0	0	0	0	0	0	0	0.763	0.763
		TCP14	LOC_Os05g24010.1	LOC_Os07g05720.1	LOC_Os05g24010.1	0	0	0	0	0	0	0	0.763	0.763
		LOC_Os10g33700.1	LOC_Os09g37800.1	LOC_Os10g33700.1	LOC_Os09g37800.1	0	0	0	0	0	0.044	0	0.763	0.763
		LOC_Os10g39970.1	LOC_Os02g43840.1	LOC_Os10g39970.1	LOC_Os02g43840.1	0	0	0	0	0	0	0	0.763	0.763
		LOC_Os06g03690.1	LOC_Os05g24010.1	LOC_Os06g03690.1	LOC_Os05g24010.1	0	0	0	0	0	0	0	0.763	0.763
		LOC_Os08g34900.1	SGT1	LOC_Os08g34900.1	LOC_Os08g34740.1	0	0	0	0	0	0	0	0.71	0.71
		PTF1	LOC_Os01g61900.1	LOC_Os06g09370.1	LOC_Os01g61900.1	0	0	0	0	0	0	0	0.659	0.659
		SGT1	LOC_Os06g07530.1	LOC_Os08g34740.1	LOC_Os06g07530.1	0	0	0	0	0	0	0	0.656	0.656
		SGT1	LOC_Os08g33630.1	LOC_Os08g34740.1	LOC_Os08g33630.1	0	0	0	0	0	0	0	0.656	0.656
		LOC_Os12g43900.1	SGT1	LOC_Os12g43900.1	LOC_Os08g34740.1	0	0	0	0	0	0	0	0.656	0.656
		SGT1	LOC_Os08g31390.1	LOC_Os08g34740.1	LOC_Os08g31390.1	0	0	0	0	0	0	0	0.656	0.656
		TCP22	LOC_Os08g34900.1	LOC_Os12g42190.1	LOC_Os08g34900.1	0	0	0	0	0	0	0	0.653	0.653
		LOC_Os06g03690.1	LOC_Os02g36880.1	LOC_Os06g03690.1	LOC_Os02g36880.1	0	0	0	0	0	0	0	0.651	0.651
		TCP14	LOC_Os02g36880.1	LOC_Os07g05720.1	LOC_Os02g36880.1	0	0	0	0	0	0	0	0.651	0.651
		LOC_Os05g24010.1	LOC_Os02g36880.1	LOC_Os05g24010.1	LOC_Os02g36880.1	0	0	0	0	0	0	0	0.651	0.651
		LOC_Os10g39970.1	LOC_Os02g36880.1	LOC_Os10g39970.1	LOC_Os02g36880.1	0	0	0	0	0	0	0	0.651	0.651
		LOC_Os03g05334.1	LOC_Os02g36880.1	LOC_Os03g05334.1	LOC_Os02g36880.1	0	0	0	0	0	0	0	0.651	0.651
		LOC_Os02g43840.1	LOC_Os02g36880.1	LOC_Os02g43840.1	LOC_Os02g36880.1	0	0	0	0	0	0	0	0.651	0.651
		LOC_Os10g33700.1	LOC_Os02g36880.1	LOC_Os10g33700.1	LOC_Os02g36880.1	0	0	0	0	0	0	0	0.651	0.651
		TCP22	LOC_Os03g32490.1	LOC_Os12g42190.1	LOC_Os03g32490.1	0	0	0	0	0	0	0	0.651	0.651
		LOC_Os09g33510.1	LOC_Os02g36880.1	LOC_Os09g33510.1	LOC_Os02g36880.1	0	0	0	0	0	0	0	0.651	0.651
		LOC_Os09g37800.1	LOC_Os02g36880.1	LOC_Os09g37800.1	LOC_Os02g36880.1	0	0	0	0	0	0	0	0.651	0.651
		TCP22	LOC_Os01g61900.1	LOC_Os12g42190.1	LOC_Os01g61900.1	0	0	0	0	0	0	0	0.65	0.65
		LOC_Os12g43900.1	TCP22	LOC_Os12g43900.1	LOC_Os12g42190.1	0	0	0	0	0	0	0	0.637	0.637
		TCP22	LOC_Os06g07530.1	LOC_Os12g42190.1	LOC_Os06g07530.1	0	0	0	0	0	0	0	0.637	0.637
		TCP22	LOC_Os08g31390.1	LOC_Os12g42190.1	LOC_Os08g31390.1	0	0	0	0	0	0	0	0.637	0.637
		TCP22	LOC_Os08g33630.1	LOC_Os12g42190.1	LOC_Os08g33630.1	0	0	0	0	0	0	0	0.637	0.637
		LOC_Os09g33510.1	TCP8	LOC_Os09g33510.1	LOC_Os03g57190.1	0	0	0	0	0	0	0	0.606	0.606
		TCP8	LOC_Os02g43840.1	LOC_Os03g57190.1	LOC_Os02g43840.1	0	0	0	0	0	0	0	0.606	0.606
		LOC_Os05g24010.1	TCP8	LOC_Os05g24010.1	LOC_Os03g57190.1	0	0	0	0	0	0	0	0.606	0.606
		LOC_Os09g37800.1	TCP8	LOC_Os09g37800.1	LOC_Os03g57190.1	0	0	0	0	0	0	0	0.606	0.606
		TCP8	LOC_Os03g05334.1	LOC_Os03g57190.1	LOC_Os03g05334.1	0	0	0	0	0	0	0	0.606	0.606
		LOC_Os06g03690.1	TCP8	LOC_Os06g03690.1	LOC_Os03g57190.1	0	0	0	0	0	0	0	0.606	0.606
		LOC_Os10g39970.1	TCP8	LOC_Os10g39970.1	LOC_Os03g57190.1	0	0	0	0	0	0	0	0.606	0.606
		LOC_Os10g33760.1	TCP8	LOC_Os10g33760.1	LOC_Os03g57190.1	0	0	0	0	0	0	0	0.606	0.606
		LOC_Os10g33700.1	TCP8	LOC_Os10g33700.1	LOC_Os03g57190.1	0	0	0	0	0	0	0	0.606	0.606
		LOC_Os03g51710.1	TCP1	LOC_Os03g51710.1	LOC_Os01g11550.1	0	0	0	0	0	0	0	0.569	0.569
		OSH1	TCP1	LOC_Os03g51690.1	LOC_Os01g11550.1	0	0	0	0	0	0	0	0.569	0.569
		LOC_Os07g03770.1	TCP1	LOC_Os07g03770.1	LOC_Os01g11550.1	0	0	0	0	0	0	0	0.569	0.569
		LOC_Os04g45570.1	TCP8	LOC_Os04g45570.1	LOC_Os03g57190.1	0	0	0	0	0	0	0	0.563	0.563
		TCP22	SGT1	LOC_Os12g42190.1	LOC_Os08g34740.1	0	0	0	0	0	0	0	0.56	0.56
		TCP22	PTF1	LOC_Os12g42190.1	LOC_Os06g09370.1	0	0	0	0	0	0	0	0.56	0.56
		TCP22	LOC_Os02g47200.1	LOC_Os12g42190.1	LOC_Os02g47200.1	0	0	0	0	0	0	0	0.51	0.51
		TCP8	LOC_Os02g36880.1	LOC_Os03g57190.1	LOC_Os02g36880.1	0	0	0	0	0	0	0	0.505	0.505
		LOC_Os07g46410.1	TCP11	LOC_Os07g46410.1	LOC_Os05g43760.1	0	0	0	0	0	0.502	0	0	0.502
		LOC_Os07g46410.1	TCP2	LOC_Os07g46410.1	LOC_Os01g55750.1	0	0	0	0	0	0.502	0	0	0.502
		LOC_Os06g23650.1	OSH1	LOC_Os06g23650.1	LOC_Os03g51690.1	0	0	0	0	0	0	0	0.479	0.479
		LOC_Os06g23650.1	LOC_Os03g51710.1	LOC_Os06g23650.1	LOC_Os03g51710.1	0	0	0	0	0	0	0	0.443	0.443
		LOC_Os07g03770.1	LOC_Os06g23650.1	LOC_Os07g03770.1	LOC_Os06g23650.1	0	0	0	0	0	0	0	0.443	0.443
		LOC_Os07g46410.1	LOC_Os05g24010.1	LOC_Os07g46410.1	LOC_Os05g24010.1	0.117	0	0	0	0	0.106	0	0.327	0.422
		LOC_Os09g37800.1	LOC_Os07g46410.1	LOC_Os09g37800.1	LOC_Os07g46410.1	0.117	0	0	0	0	0.106	0	0.327	0.422
		TCP4	TCP2	LOC_Os02g42380.1	LOC_Os01g55750.1	0	0	0	0	0	0	0	0.417	0.416
		TCP10	TCP2	LOC_Os04g44440.1	LOC_Os01g55750.1	0	0	0	0	0	0	0	0.416	0.416
		LOC_Os06g23650.1	TCP1	LOC_Os06g23650.1	LOC_Os01g11550.1	0	0	0	0	0	0	0	0.408	0.408
	CYC	LOC_Os04g57530.1	LOC_Os01g62920.1	LOC_Os04g57530.1	LOC_Os01g62920.1	0	0	0	0	0	0	0	0.87	0.87
		LOC_Os12g40570.1	LOC_Os12g40510.1	LOC_Os12g40570.1	LOC_Os12g40510.1	0	0	0	0	0	0.087	0	0.792	0.801
		LOC_Os06g08570.1	CRR2	LOC_Os06g08570.1	LOC_Os01g45840.1	0	0	0	0	0	0	0	0.795	0.795
		LOC_Os12g40510.1	LOC_Os06g08570.1	LOC_Os12g40510.1	LOC_Os06g08570.1	0	0	0	0	0	0	0	0.79	0.79
		LOC_Os12g40510.1	CRR2	LOC_Os12g40510.1	LOC_Os01g45840.1	0	0	0	0	0	0	0	0.79	0.79
		LOC_Os12g40570.1	CRR2	LOC_Os12g40570.1	LOC_Os01g45840.1	0	0	0	0	0	0	0	0.79	0.79
		LOC_Os12g40570.1	LOC_Os06g08570.1	LOC_Os12g40570.1	LOC_Os06g08570.1	0	0	0	0	0	0	0	0.79	0.79
		LOC_Os12g40510.1	LOC_Os04g52630.1	LOC_Os12g40510.1	LOC_Os04g52630.1	0	0	0	0	0	0.044	0	0.777	0.777
		LOC_Os04g46470.1	TCP7	LOC_Os04g46470.1	LOC_Os03g49880.1	0	0	0	0	0	0	0	0.77	0.77
		LOC_Os12g40570.1	LOC_Os06g08660.1	LOC_Os12g40570.1	LOC_Os06g08660.1	0	0	0	0	0	0	0	0.769	0.769
		LOC_Os12g40510.1	LOC_Os06g08660.1	LOC_Os12g40510.1	LOC_Os06g08660.1	0	0	0	0	0	0	0	0.769	0.769
		TCP16	TCP7	LOC_Os08g43160.1	LOC_Os03g49880.1	0	0	0	0	0	0	0	0.769	0.769
		LOC_Os12g40570.1	TCP17	LOC_Os12g40570.1	LOC_Os09g24480.1	0	0	0	0	0	0	0	0.768	0.768
		LOC_Os06g08570.1	LOC_Os04g52630.1	LOC_Os06g08570.1	LOC_Os04g52630.1	0	0	0	0	0	0	0	0.768	0.768
		TCP17	CRR2	LOC_Os09g24480.1	LOC_Os01g45840.1	0	0	0	0	0	0	0	0.768	0.768
		LOC_Os06g08570.1	LOC_Os04g52606.1	LOC_Os06g08570.1	LOC_Os04g52606.1	0	0	0	0	0	0	0	0.768	0.768
		LOC_Os12g40510.1	LOC_Os04g52606.1	LOC_Os12g40510.1	LOC_Os04g52606.1	0	0	0	0	0	0	0	0.768	0.768
		TCP17	LOC_Os06g08570.1	LOC_Os09g24480.1	LOC_Os06g08570.1	0	0	0	0	0	0	0	0.768	0.768
		LOC_Os04g52630.1	CRR2	LOC_Os04g52630.1	LOC_Os01g45840.1	0	0	0	0	0	0	0	0.768	0.768
		LOC_Os04g52606.1	CRR2	LOC_Os04g52606.1	LOC_Os01g45840.1	0	0	0	0	0	0	0	0.768	0.768
		LOC_Os12g40570.1	LOC_Os04g52606.1	LOC_Os12g40570.1	LOC_Os04g52606.1	0	0	0	0	0	0	0	0.768	0.768
		LOC_Os12g40570.1	LOC_Os04g52630.1	LOC_Os12g40570.1	LOC_Os04g52630.1	0	0	0	0	0	0	0	0.768	0.768
		LOC_Os12g40510.1	TCP17	LOC_Os12g40510.1	LOC_Os09g24480.1	0	0	0	0	0	0	0	0.768	0.768
		LOC_Os06g08660.1	LOC_Os04g52606.1	LOC_Os06g08660.1	LOC_Os04g52606.1	0	0	0	0	0	0	0	0.767	0.767
		LOC_Os06g08660.1	LOC_Os04g52630.1	LOC_Os06g08660.1	LOC_Os04g52630.1	0	0	0	0	0	0	0	0.767	0.767
		TCP17	LOC_Os06g08660.1	LOC_Os09g24480.1	LOC_Os06g08660.1	0	0	0	0	0	0	0	0.766	0.766
		MOC1	TCP7	LOC_Os06g40780.1	LOC_Os03g49880.1	0	0	0	0	0	0	0	0.762	0.762
		TCP17	LOC_Os04g52606.1	LOC_Os09g24480.1	LOC_Os04g52606.1	0	0	0	0	0	0	0	0.761	0.761
		TCP17	LOC_Os04g52630.1	LOC_Os09g24480.1	LOC_Os04g52630.1	0	0	0	0	0	0	0	0.761	0.761
		TCP7	OsMADS57	LOC_Os03g49880.1	LOC_Os02g49840.1	0	0	0	0	0	0	0	0.759	0.759
		LOC_Os04g52280.1	TCP7	LOC_Os04g52280.1	LOC_Os03g49880.1	0	0	0	0	0	0	0	0.718	0.718
		MOC1	LOC_Os04g46470.1	LOC_Os06g40780.1	LOC_Os04g46470.1	0	0	0	0	0	0	0	0.714	0.714
		TCP16	OsMADS2	LOC_Os08g43160.1	LOC_Os01g66030.1	0	0	0	0	0	0	0	0.603	0.603
		LOC_Os04g46470.1	LOC_Os02g01610.1	LOC_Os04g46470.1	LOC_Os02g01610.1	0	0	0	0	0	0	0	0.509	0.509
		TCP7	OsMADS2	LOC_Os03g49880.1	LOC_Os01g66030.1	0	0	0	0	0	0	0	0.507	0.507
		LOC_Os05g50280.1	TCP7	LOC_Os05g50280.1	LOC_Os03g49880.1	0	0	0	0	0	0	0	0.505	0.505
		TCP7	LOC_Os02g01610.1	LOC_Os03g49880.1	LOC_Os02g01610.1	0	0	0	0	0	0	0	0.505	0.505
		TCP7	LOC_Os01g62920.1	LOC_Os03g49880.1	LOC_Os01g62920.1	0	0	0	0	0	0	0	0.502	0.502
		MOC1	LOC_Os02g01610.1	LOC_Os06g40780.1	LOC_Os02g01610.1	0	0	0	0	0	0	0	0.495	0.495
		LOC_Os04g57530.1	TCP7	LOC_Os04g57530.1	LOC_Os03g49880.1	0	0	0	0	0	0	0	0.491	0.491
Z. mays	Class I	ZmPCNA2	PCNA	GRMZM2G108712_P03	GRMZM2G030523_P01	0	0	0.527	0.99	0.687	0	0.8	0	0.935
		DAD1	PCNA	GRMZM5G847530_P01	GRMZM2G030523_P01	0	0	0	0	0	0.919	0	0.201	0.932
		DAD1	ZmPCNA2	GRMZM5G847530_P01	GRMZM2G108712_P03	0	0	0	0	0	0.919	0	0.123	0.925
		TCP42	GRMZM2G382717_P01	GRMZM2G445944_P01	GRMZM2G382717_P01	0	0	0	0	0	0.88	0	0	0.88
		TCP42	GRMZM2G092910_P01	GRMZM2G445944_P01	GRMZM2G092910_P01	0	0	0	0	0	0.88	0	0	0.88
		WRKY42	TCP25	GRMZM5G812272_P02	GRMZM2G107031_P01	0	0	0	0	0	0.802	0	0	0.802
		GRMZM2G126749_P01	TCP25	GRMZM2G126749_P01	GRMZM2G107031_P01	0	0	0	0	0	0.802	0	0	0.802
		TCP42	AC225193.3_FGP004	GRMZM2G445944_P01	AC225193.3_FGP004	0	0	0	0	0	0.801	0	0	0.801
		TCP42	GRMZM2G020081_P01	GRMZM2G445944_P01	GRMZM2G020081_P01	0	0	0	0	0	0.659	0	0.392	0.783
		GRMZM2G114503_P01	TCP11	GRMZM2G114503_P01	GRMZM2G034638_P01	0	0	0	0	0.11	0	0	0.721	0.741
		TCP36	TCP33	GRMZM2G178603_P01	GRMZM2G166687_P01	0	0	0	0	0	0	0	0.721	0.721
		TCP38	TCP21	GRMZM2G359599_P01	GRMZM2G089638_P01	0	0	0	0	0	0	0	0.721	0.721
		TCP42	TCP28	GRMZM2G445944_P01	GRMZM2G115516_P01	0	0	0	0	0	0	0	0.721	0.721
		TCP36	TCP12	GRMZM2G178603_P01	GRMZM2G035944_P01	0	0	0	0	0	0	0	0.721	0.721
		GRMZM2G148074_P01	GRMZM2G036092_P02	GRMZM2G148074_P01	GRMZM2G036092_P02	0	0	0	0	0	0	0	0.721	0.721
		GRMZM2G114503_P01	TCP4	GRMZM2G114503_P01	AC213524.3_FGP003	0	0	0	0	0	0	0	0.721	0.721
		GRMZM2G148074_P01	TCP11	GRMZM2G148074_P01	GRMZM2G034638_P01	0	0	0	0	0	0	0	0.721	0.721
		TCP45	TCP33	GRMZM2G465091_P01	GRMZM2G166687_P01	0	0	0	0	0	0	0	0.721	0.721
		wrky46	TCP36	GRMZM5G823157_P01	GRMZM2G178603_P01	0	0	0	0	0	0	0	0.72	0.72
		TCP36	TCP14	GRMZM2G178603_P01	GRMZM2G060319_P01	0	0	0	0	0	0	0	0.72	0.72
		wrky46	TCP12	GRMZM5G823157_P01	GRMZM2G035944_P01	0	0	0	0	0	0	0	0.72	0.72
		wrky46	TCP33	GRMZM5G823157_P01	GRMZM2G166687_P01	0	0	0	0	0	0	0	0.72	0.72
		TCP45	TCP12	GRMZM2G465091_P01	GRMZM2G035944_P01	0	0	0	0	0	0	0	0.72	0.72
		GRMZM2G036092_P02	TCP11	GRMZM2G036092_P02	GRMZM2G034638_P01	0	0	0	0	0	0	0	0.72	0.72
		bHLH39	GRMZM2G114503_P01	GRMZM2G162382_P01	GRMZM2G114503_P01	0	0	0	0	0	0	0	0.713	0.713
		TCP31	TCP26	GRMZM2G142751_P01	GRMZM2G110242_P01	0	0	0	0	0	0	0	0.713	0.713
		wrky46	TCP45	GRMZM5G823157_P01	GRMZM2G465091_P01	0	0	0	0	0	0	0	0.711	0.711
		TCP40	TCP26	GRMZM2G416524_P01	GRMZM2G110242_P01	0	0	0	0	0	0	0	0.708	0.708
		GRMZM2G126749_P01	TCP22	GRMZM2G126749_P01	GRMZM2G092214_P01	0	0	0	0	0	0.686	0	0	0.686
		WRKY42	TCP22	GRMZM5G812272_P02	GRMZM2G092214_P01	0	0	0	0	0	0.686	0	0	0.686
		GRMZM2G126749_P01	TCP11	GRMZM2G126749_P01	GRMZM2G034638_P01	0	0	0	0	0	0.686	0	0	0.686
		WRKY42	TCP11	GRMZM5G812272_P02	GRMZM2G034638_P01	0	0	0	0	0	0.686	0	0	0.686
		GRMZM2G061442_P01	GRMZM2G021567_P01	GRMZM2G061442_P01	GRMZM2G021567_P01	0	0	0	0	0	0.486	0	0.41	0.683
		TCP23	GRMZM2G021567_P01	GRMZM2G093895_P01	GRMZM2G021567_P01	0	0	0	0	0	0.315	0	0.529	0.663
		TCP21	GRMZM2G021567_P01	GRMZM2G089638_P01	GRMZM2G021567_P01	0	0	0	0	0	0.315	0	0.529	0.663
		TCP27	GRMZM2G021567_P01	GRMZM2G113888_P01	GRMZM2G021567_P01	0	0	0	0	0	0.315	0	0.529	0.663
		WRKY42	TCP27	GRMZM5G812272_P02	GRMZM2G113888_P01	0	0	0	0	0	0.66	0	0	0.66
		GRMZM2G126749_P01	TCP23	GRMZM2G126749_P01	GRMZM2G093895_P01	0	0	0	0	0	0.66	0	0	0.66
		WRKY42	TCP23	GRMZM5G812272_P02	GRMZM2G093895_P01	0	0	0	0	0	0.66	0	0	0.66
		WRKY42	TCP21	GRMZM5G812272_P02	GRMZM2G089638_P01	0	0	0	0	0	0.66	0	0	0.66
		GRMZM2G126749_P01	TCP27	GRMZM2G126749_P01	GRMZM2G113888_P01	0	0	0	0	0	0.66	0	0	0.66
		GRMZM2G126749_P01	TCP21	GRMZM2G126749_P01	GRMZM2G089638_P01	0	0	0	0	0	0.66	0	0	0.66
		TCP22	GRMZM2G069208_P01	GRMZM2G092214_P01	GRMZM2G069208_P01	0	0	0	0	0	0.659	0	0	0.659
		GRMZM2G049429_P01	TCP11	GRMZM2G049429_P01	GRMZM2G034638_P01	0	0	0	0	0	0.659	0	0	0.659
		GRMZM2G069208_P01	TCP11	GRMZM2G069208_P01	GRMZM2G034638_P01	0	0	0	0	0	0.659	0	0	0.659
		TCP22	GRMZM2G049429_P01	GRMZM2G092214_P01	GRMZM2G049429_P01	0	0	0	0	0	0.659	0	0	0.659
		WRKY42	TCP3	GRMZM5G812272_P02	AC205574.3_FGP006	0	0	0	0	0	0.655	0	0	0.655
		GRMZM2G151934_P01	TCP17	GRMZM2G151934_P01	GRMZM2G077755_P01	0	0	0	0	0	0.652	0	0.043	0.652
		TCP12	TCP11	GRMZM2G035944_P01	GRMZM2G034638_P01	0	0	0	0	0	0.113	0	0.622	0.65
		TCP12	TCP7	GRMZM2G035944_P01	GRMZM2G003944_P01	0	0	0	0	0	0.102	0	0.623	0.646
		TCP45	TCP14	GRMZM2G465091_P01	GRMZM2G060319_P01	0	0	0	0	0	0	0	0.625	0.625
		TCP11	PCNA	GRMZM2G034638_P01	GRMZM2G030523_P01	0	0	0	0	0	0	0	0.621	0.621
		GRMZM5G881605_P01	TCP17	GRMZM5G881605_P01	GRMZM2G077755_P01	0	0	0	0	0	0.604	0	0	0.604
		GRMZM5G881605_P01	TCP7	GRMZM5G881605_P01	GRMZM2G003944_P01	0	0	0	0	0	0.604	0	0	0.604
		WRKY42	TCP12	GRMZM5G812272_P02	GRMZM2G035944_P01	0	0	0	0	0	0.593	0	0	0.593
		TCP17	GRMZM2G017845_P01	GRMZM2G077755_P01	GRMZM2G017845_P01	0	0	0	0	0	0.589	0	0.043	0.589
		GRMZM2G114503_P01	TCP12	GRMZM2G114503_P01	GRMZM2G035944_P01	0	0	0	0	0	0	0	0.57	0.57
		TCP33	yz1	GRMZM2G166687_P01	GRMZM2G114048_P01	0	0	0	0	0	0	0	0.569	0.569
		TCP36	yz1	GRMZM2G178603_P01	GRMZM2G114048_P01	0	0	0	0	0	0	0	0.569	0.569
		wrky46	TCP14	GRMZM5G823157_P01	GRMZM2G060319_P01	0	0	0	0	0	0	0	0.568	0.568
		TCP17	TCP9	GRMZM2G077755_P01	GRMZM2G020805_P01	0	0	0	0	0	0.236	0	0.458	0.568
		TCP42	bHLH39	GRMZM2G445944_P01	GRMZM2G162382_P01	0	0	0	0	0	0	0	0.566	0.566
		yz1	TCP12	GRMZM2G114048_P01	GRMZM2G035944_P01	0	0	0	0	0	0	0	0.563	0.563
		ZmPCNA2	TCP11	GRMZM2G108712_P03	GRMZM2G034638_P01	0	0	0	0	0	0	0	0.562	0.562
		TCP36	GRMZM2G102356_P01	GRMZM2G178603_P01	GRMZM2G102356_P01	0	0	0	0	0	0	0	0.561	0.561
		TCP33	GRMZM2G102356_P01	GRMZM2G166687_P01	GRMZM2G102356_P01	0	0	0	0	0	0	0	0.561	0.561
		TCP40	LOX6	GRMZM2G416524_P01	GRMZM2G040095_P02	0	0	0	0	0	0	0	0.56	0.56
		GRMZM2G114503_P01	ZmPCNA2	GRMZM2G114503_P01	GRMZM2G108712_P03	0	0	0	0	0	0	0	0.56	0.56
		TCP31	LOX6	GRMZM2G142751_P01	GRMZM2G040095_P02	0	0	0	0	0	0	0	0.559	0.559
		TCP45	yz1	GRMZM2G465091_P01	GRMZM2G114048_P01	0	0	0	0	0	0	0	0.556	0.556
		WRKY42	TCP31	GRMZM5G812272_P02	GRMZM2G142751_P01	0	0	0	0	0	0.552	0	0	0.552
		WRKY42	TCP7	GRMZM5G812272_P02	GRMZM2G003944_P01	0	0	0	0	0	0.552	0	0	0.552
		TCP31	GRMZM2G126749_P01	GRMZM2G142751_P01	GRMZM2G126749_P01	0	0	0	0	0	0.552	0	0	0.552
		GRMZM2G126749_P01	TCP7	GRMZM2G126749_P01	GRMZM2G003944_P01	0	0	0	0	0	0.552	0	0	0.552
		GRMZM5G881605_P01	TCP11	GRMZM5G881605_P01	GRMZM2G034638_P01	0	0	0	0	0	0.551	0	0	0.551
		GRMZM5G881605_P01	TCP22	GRMZM5G881605_P01	GRMZM2G092214_P01	0	0	0	0	0	0.551	0	0	0.551
		TCP25	TCP3	GRMZM2G107031_P01	AC205574.3_FGP006	0	0	0	0	0	0	0	0.53	0.53
		TCP42	PCNA	GRMZM2G445944_P01	GRMZM2G030523_P01	0	0	0	0	0	0	0	0.53	0.53
		TCP40	LOX4	GRMZM2G416524_P01	GRMZM2G109056_P01	0	0	0	0	0	0	0	0.53	0.53
		TCP31	LOX4	GRMZM2G142751_P01	GRMZM2G109056_P01	0	0	0	0	0	0	0	0.53	0.53
		wrky46	yz1	GRMZM5G823157_P01	GRMZM2G114048_P01	0	0	0	0	0	0	0	0.53	0.53
		TCP40	GRMZM2G109130_P01	GRMZM2G416524_P01	GRMZM2G109130_P01	0	0	0	0	0	0	0	0.529	0.529
		GRMZM2G114503_P01	TCP7	GRMZM2G114503_P01	GRMZM2G003944_P01	0	0	0	0	0	0	0	0.529	0.529
		TCP31	GRMZM2G109130_P01	GRMZM2G142751_P01	GRMZM2G109130_P01	0	0	0	0	0	0	0	0.529	0.529
		GRMZM2G114503_P01	PCNA	GRMZM2G114503_P01	GRMZM2G030523_P01	0	0	0	0	0	0	0	0.529	0.529
		TCP25	TCP5	GRMZM2G107031_P01	AC233950.1_FGP002	0	0	0	0	0	0	0	0.529	0.529
		GRMZM2G102356_P01	TCP12	GRMZM2G102356_P01	GRMZM2G035944_P01	0	0	0	0	0	0	0	0.529	0.529
		TCP33	GRMZM2G046070_P03	GRMZM2G166687_P01	GRMZM2G046070_P03	0	0	0	0	0	0	0	0.529	0.529
		TCP26	PCNA	GRMZM2G110242_P01	GRMZM2G030523_P01	0	0	0	0	0	0	0	0.529	0.529
		TCP36	GRMZM2G046070_P03	GRMZM2G178603_P01	GRMZM2G046070_P03	0	0	0	0	0	0	0	0.529	0.529
		TCP22	dmt106	GRMZM2G092214_P01	GRMZM2G065599_P01	0	0	0	0	0	0	0	0.528	0.528
		dmt106	TCP11	GRMZM2G065599_P01	GRMZM2G034638_P01	0	0	0	0	0	0	0	0.528	0.528
		TCP45	GRMZM2G102356_P01	GRMZM2G465091_P01	GRMZM2G102356_P01	0	0	0	0	0	0	0	0.528	0.528
		TCP26	TCP7	GRMZM2G110242_P01	GRMZM2G003944_P01	0	0	0	0	0	0	0	0.528	0.528
		GRMZM2G098076_P01	GRMZM2G081221_P01	GRMZM2G098076_P01	GRMZM2G081221_P01	0	0	0	0	0	0	0	0.527	0.527
		TCP38	GRMZM2G153920_P01	GRMZM2G359599_P01	GRMZM2G153920_P01	0	0	0	0	0	0	0	0.527	0.527
		GRMZM2G153920_P01	TCP21	GRMZM2G153920_P01	GRMZM2G089638_P01	0	0	0	0	0	0	0	0.527	0.527
		TCP26	TCP11	GRMZM2G110242_P01	GRMZM2G034638_P01	0	0	0	0	0	0	0	0.527	0.527
		GRMZM2G120942_P02	GRMZM2G081221_P01	GRMZM2G120942_P02	GRMZM2G081221_P01	0	0	0	0	0.043	0	0	0.527	0.527
		GRMZM2G098076_P01	FHA5	GRMZM2G098076_P01	GRMZM2G086138_P01	0	0	0	0	0	0	0	0.527	0.527
		GRMZM2G120942_P02	FHA5	GRMZM2G120942_P02	GRMZM2G086138_P01	0	0	0	0	0.043	0	0	0.527	0.527
		GRMZM2G120942_P02	GRMZM2G098076_P01	GRMZM2G120942_P02	GRMZM2G098076_P01	0	0	0	0	0	0	0	0.527	0.527
		yz1	TCP14	GRMZM2G114048_P01	GRMZM2G060319_P01	0	0	0	0	0	0	0	0.526	0.526
		TCP22	FHA5	GRMZM2G092214_P01	GRMZM2G086138_P01	0	0	0	0	0	0	0	0.525	0.525
		GRMZM2G120942_P02	TCP11	GRMZM2G120942_P02	GRMZM2G034638_P01	0	0	0	0	0	0	0	0.525	0.525
		GRMZM2G120942_P02	dmt106	GRMZM2G120942_P02	GRMZM2G065599_P01	0	0	0	0	0	0	0	0.525	0.525
		GRMZM2G098076_P01	dmt106	GRMZM2G098076_P01	GRMZM2G065599_P01	0	0	0	0	0	0	0	0.525	0.525
		FHA5	TCP11	GRMZM2G086138_P01	GRMZM2G034638_P01	0	0	0	0	0	0	0	0.525	0.525
		TCP22	GRMZM2G081221_P01	GRMZM2G092214_P01	GRMZM2G081221_P01	0	0	0	0	0	0	0	0.525	0.525
		wrky46	GRMZM2G102356_P01	GRMZM5G823157_P01	GRMZM2G102356_P01	0	0	0	0	0	0	0	0.525	0.525
		TCP38	KAPP	GRMZM2G359599_P01	GRMZM2G042627_P01	0.073	0	0	0	0	0	0	0.509	0.525
		GRMZM2G081221_P01	TCP11	GRMZM2G081221_P01	GRMZM2G034638_P01	0	0	0	0	0	0	0	0.525	0.525
		FHA5	dmt106	GRMZM2G086138_P01	GRMZM2G065599_P01	0	0	0	0	0	0	0	0.525	0.525
		GRMZM2G098076_P01	TCP11	GRMZM2G098076_P01	GRMZM2G034638_P01	0	0	0	0	0	0	0	0.525	0.525
		GRMZM2G120942_P02	TCP22	GRMZM2G120942_P02	GRMZM2G092214_P01	0	0	0	0	0	0	0	0.525	0.525
		GRMZM2G098076_P01	TCP22	GRMZM2G098076_P01	GRMZM2G092214_P01	0	0	0	0	0	0	0	0.525	0.525
		GRMZM2G081221_P01	dmt106	GRMZM2G081221_P01	GRMZM2G065599_P01	0	0	0	0	0	0	0	0.525	0.525
		myb65	TCP7	GRMZM2G097638_P01	GRMZM2G003944_P01	0	0	0	0	0	0	0	0.525	0.525
		GRMZM2G046070_P03	TCP12	GRMZM2G046070_P03	GRMZM2G035944_P01	0	0	0	0	0	0	0	0.523	0.523
		TCP42	ZmPCNA2	GRMZM2G445944_P01	GRMZM2G108712_P03	0	0	0	0	0	0	0	0.523	0.523
		TCP22	TCP9	GRMZM2G092214_P01	GRMZM2G020805_P01	0	0	0	0	0	0.216	0	0.41	0.517
		TCP11	TCP9	GRMZM2G034638_P01	GRMZM2G020805_P01	0	0	0	0	0	0.216	0	0.41	0.517
		TCP17	GRMZM2G001426_P01	GRMZM2G077755_P01	GRMZM2G001426_P01	0	0	0	0	0	0.515	0	0	0.515
		D8	TCP7	GRMZM2G144744_P01	GRMZM2G003944_P01	0	0	0	0	0	0.515	0	0	0.515
		d9	TCP7	GRMZM2G024973_P01	GRMZM2G003944_P01	0	0	0	0	0	0.515	0	0	0.515
		TCP25	d9	GRMZM2G107031_P01	GRMZM2G024973_P01	0	0	0	0	0	0.515	0	0	0.515
		TCP7	GRMZM2G001426_P01	GRMZM2G003944_P01	GRMZM2G001426_P01	0	0	0	0	0	0.515	0	0	0.515
		D8	TCP17	GRMZM2G144744_P01	GRMZM2G077755_P01	0	0	0	0	0	0.515	0	0	0.515
		TCP25	GRMZM2G001426_P01	GRMZM2G107031_P01	GRMZM2G001426_P01	0	0	0	0	0	0.515	0	0	0.515
		D8	TCP25	GRMZM2G144744_P01	GRMZM2G107031_P01	0	0	0	0	0	0.515	0	0	0.515
		TCP17	d9	GRMZM2G077755_P01	GRMZM2G024973_P01	0	0	0	0	0	0.515	0	0	0.515
		TCP9	TCP7	GRMZM2G020805_P01	GRMZM2G003944_P01	0	0	0	0	0	0.236	0	0.387	0.511
		GRMZM5G881605_P01	TCP23	GRMZM5G881605_P01	GRMZM2G093895_P01	0	0	0	0	0	0.51	0	0	0.51
		GRMZM5G881605_P01	TCP21	GRMZM5G881605_P01	GRMZM2G089638_P01	0	0	0	0	0	0.51	0	0	0.51
		GRMZM5G881605_P01	TCP27	GRMZM5G881605_P01	GRMZM2G113888_P01	0	0	0	0	0	0.51	0	0	0.51
		TCP21	KAPP	GRMZM2G089638_P01	GRMZM2G042627_P01	0	0	0	0	0	0	0	0.509	0.509
		GRMZM5G881605_P01	KAPP	GRMZM5G881605_P01	GRMZM2G042627_P01	0	0	0	0	0.046	0.46	0	0.086	0.488
		TCP11	d9	GRMZM2G034638_P01	GRMZM2G024973_P01	0	0	0	0	0.141	0.425	0	0	0.485
		GRMZM5G881605_P01	TCP42	GRMZM5G881605_P01	GRMZM2G445944_P01	0	0	0	0	0	0.483	0	0	0.483
		TCP21	GRMZM2G075227_P01	GRMZM2G089638_P01	GRMZM2G075227_P01	0	0	0	0	0	0.079	0	0.462	0.483
		DAD1	TCP40	GRMZM5G847530_P01	GRMZM2G416524_P01	0	0	0	0	0	0	0	0.48	0.48
		TCP17	TCP3	GRMZM2G077755_P01	AC205574.3_FGP006	0	0	0	0	0	0.177	0	0.393	0.479
		TCP32	myb65	GRMZM2G148022_P02	GRMZM2G097638_P01	0	0	0	0	0	0.225	0.346	0	0.471
		DAD1	TCP31	GRMZM5G847530_P01	GRMZM2G142751_P01	0	0	0	0	0	0	0	0.47	0.47
		TCP4	bZIP126	AC213524.3_FGP003	AC186606.4_FGP003	0	0	0	0	0	0	0	0.469	0.469
		TCP45	GRMZM2G046070_P03	GRMZM2G465091_P01	GRMZM2G046070_P03	0	0	0	0	0	0	0	0.467	0.467
		GRMZM2G102356_P01	TCP14	GRMZM2G102356_P01	GRMZM2G060319_P01	0	0	0	0	0	0	0	0.464	0.463
		wrky46	GRMZM2G046070_P03	GRMZM5G823157_P01	GRMZM2G046070_P03	0	0	0	0	0	0	0	0.463	0.463
		TCP38	GRMZM2G075227_P01	GRMZM2G359599_P01	GRMZM2G075227_P01	0	0	0	0	0	0	0	0.462	0.461
		GRMZM2G046070_P03	TCP5	GRMZM2G046070_P03	AC233950.1_FGP002	0	0	0	0	0	0	0	0.461	0.461
		TCP42	GRMZM2G114503_P01	GRMZM2G445944_P01	GRMZM2G114503_P01	0	0	0	0	0	0	0	0.46	0.459
		GRMZM2G348238_P01	TCP17	GRMZM2G348238_P01	GRMZM2G077755_P01	0	0	0	0	0	0.437	0	0	0.437
		IDP109	TCP17	GRMZM5G892742_P04	GRMZM2G077755_P01	0	0	0	0	0	0.437	0	0	0.437
		TCP11	GRMZM2G001426_P01	GRMZM2G034638_P01	GRMZM2G001426_P01	0	0	0	0	0	0.425	0	0	0.424
		TCP22	GRMZM2G001426_P01	GRMZM2G092214_P01	GRMZM2G001426_P01	0	0	0	0	0	0.425	0	0	0.424
		D8	TCP22	GRMZM2G144744_P01	GRMZM2G092214_P01	0	0	0	0	0	0.425	0	0	0.424
		TCP22	d9	GRMZM2G092214_P01	GRMZM2G024973_P01	0	0	0	0	0	0.425	0	0	0.424
		D8	TCP11	GRMZM2G144744_P01	GRMZM2G034638_P01	0	0	0	0	0	0.425	0	0	0.424
		TCP21	GRMZM2G027282_P03	GRMZM2G089638_P01	GRMZM2G027282_P03	0	0	0	0	0	0	0	0.423	0.422
		TCP23	GRMZM2G032505_P03	GRMZM2G093895_P01	GRMZM2G032505_P03	0	0	0	0	0	0	0	0.423	0.422
		TCP21	GRMZM2G032505_P03	GRMZM2G089638_P01	GRMZM2G032505_P03	0	0	0	0	0	0	0	0.423	0.422
		TCP27	GRMZM2G032505_P03	GRMZM2G113888_P01	GRMZM2G032505_P03	0	0	0	0	0	0	0	0.423	0.422
		TCP23	GRMZM2G027282_P03	GRMZM2G093895_P01	GRMZM2G027282_P03	0	0	0	0	0	0	0	0.423	0.422
		TCP27	GRMZM2G027282_P03	GRMZM2G113888_P01	GRMZM2G027282_P03	0	0	0	0	0	0	0	0.423	0.422
		TCP32	TCP24	GRMZM2G148022_P02	GRMZM2G096610_P01	0	0	0	0	0	0	0	0.417	0.416
		TCP23	GRMZM2G061442_P01	GRMZM2G093895_P01	GRMZM2G061442_P01	0	0	0	0	0	0	0	0.413	0.412
		TCP27	GRMZM2G061442_P01	GRMZM2G113888_P01	GRMZM2G061442_P01	0	0	0	0	0	0	0	0.413	0.412
		TCP21	GRMZM2G061442_P01	GRMZM2G089638_P01	GRMZM2G061442_P01	0	0	0	0	0	0	0	0.413	0.412
	CIN	GRMZM2G122258_P01	GRMZM2G053722_P01	GRMZM2G122258_P01	GRMZM2G053722_P01	0	0	0	0	0.814	0.959	0.529	0.545	0.998
		GRMZM2G104006_P01	GRMZM2G053722_P01	GRMZM2G104006_P01	GRMZM2G053722_P01	0	0	0	0	0.814	0.959	0.529	0.545	0.998
		GRMZM2G098236_P02	GRMZM2G080851_P01	GRMZM2G098236_P02	GRMZM2G080851_P01	0.123	0	0	0	0	0.941	0.575	0.546	0.988
		GRMZM2G080851_P01	GRMZM2G025016_P01	GRMZM2G080851_P01	GRMZM2G025016_P01	0	0	0	0	0	0.889	0.629	0.546	0.979
		GRMZM2G467943_P01	GRMZM2G080851_P01	GRMZM2G467943_P01	GRMZM2G080851_P01	0	0	0	0	0	0.889	0.629	0.546	0.979
		GRMZM2G494600_P01	GRMZM2G080851_P01	GRMZM2G494600_P01	GRMZM2G080851_P01	0	0	0	0	0	0.944	0.617	0.069	0.978
		GRMZM2G494600_P01	TCP32	GRMZM2G494600_P01	GRMZM2G148022_P02	0	0	0	0	0	0.921	0.617	0.066	0.969
		GRMZM2G080851_P01	GRMZM2G053722_P01	GRMZM2G080851_P01	GRMZM2G053722_P01	0	0	0	0	0.076	0.893	0.308	0.531	0.963
		GRMZM2G098236_P02	S6K	GRMZM2G098236_P02	GRMZM2G080001_P01	0	0	0	0	0.07	0.817	0.529	0.525	0.956
		GRMZM2G098236_P02	GRMZM2G005869_P01	GRMZM2G098236_P02	GRMZM2G005869_P01	0	0	0	0	0.07	0.817	0.529	0.525	0.956
		GRMZM2G098236_P02	GRMZM2G056355_P01	GRMZM2G098236_P02	GRMZM2G056355_P01	0	0	0	0	0.07	0.817	0.529	0.525	0.956
		GRMZM2G157596_P01	GRMZM2G080851_P01	GRMZM2G157596_P01	GRMZM2G080851_P01	0.061	0	0	0	0	0.694	0.607	0.452	0.929
		ARF1	GRMZM2G080851_P01	GRMZM2G395844_P02	GRMZM2G080851_P01	0.061	0	0	0	0	0.694	0.607	0.452	0.929
		GRMZM2G347798_P02	GRMZM2G080851_P01	GRMZM2G347798_P02	GRMZM2G080851_P01	0.061	0	0	0	0	0.694	0.607	0.452	0.929
		GRMZM5G836182_P01	GRMZM2G080851_P01	GRMZM5G836182_P01	GRMZM2G080851_P01	0.061	0	0	0	0	0.694	0.607	0.452	0.929
		GRMZM2G357399_P01	GRMZM2G080851_P01	GRMZM2G357399_P01	GRMZM2G080851_P01	0.061	0	0	0	0	0.694	0.607	0.452	0.929
		GRMZM2G567838_P01	GRMZM2G080851_P01	GRMZM2G567838_P01	GRMZM2G080851_P01	0.061	0	0	0	0	0.694	0.607	0.452	0.929
		GRMZM2G098236_P02	GRMZM2G053722_P01	GRMZM2G098236_P02	GRMZM2G053722_P01	0.046	0	0	0	0.093	0.639	0.461	0.565	0.913
		GRMZM2G104006_P01	GRMZM2G005869_P01	GRMZM2G104006_P01	GRMZM2G005869_P01	0	0	0	0.773	0.044	0.881	0.104	0.459	0.9
		GRMZM2G104006_P01	S6K	GRMZM2G104006_P01	GRMZM2G080001_P01	0	0	0	0.775	0.044	0.881	0.104	0.459	0.9
		GRMZM2G122258_P01	GRMZM2G005869_P01	GRMZM2G122258_P01	GRMZM2G005869_P01	0	0	0	0.781	0.044	0.881	0.104	0.459	0.899
		GRMZM2G122258_P01	S6K	GRMZM2G122258_P01	GRMZM2G080001_P01	0	0	0	0.783	0.044	0.881	0.104	0.459	0.899
		GRMZM2G104006_P01	GRMZM2G080851_P01	GRMZM2G104006_P01	GRMZM2G080851_P01	0	0	0	0	0.104	0.7	0.348	0.487	0.898
		GRMZM2G122258_P01	GRMZM2G056355_P01	GRMZM2G122258_P01	GRMZM2G056355_P01	0	0	0	0.809	0.044	0.881	0.104	0.459	0.898
		GRMZM2G104006_P01	GRMZM2G056355_P01	GRMZM2G104006_P01	GRMZM2G056355_P01	0	0	0	0.801	0.044	0.881	0.104	0.459	0.898
		GRMZM2G122258_P01	GRMZM2G080851_P01	GRMZM2G122258_P01	GRMZM2G080851_P01	0	0	0	0	0.104	0.7	0.348	0.487	0.898
		GRMZM2G542686_P01	GRMZM2G056355_P01	GRMZM2G542686_P01	GRMZM2G056355_P01	0	0	0	0	0.043	0.648	0.524	0.373	0.886
		GRMZM2G542686_P01	S6K	GRMZM2G542686_P01	GRMZM2G080001_P01	0	0	0	0	0.043	0.648	0.524	0.373	0.886
		GRMZM2G542686_P01	GRMZM2G005869_P01	GRMZM2G542686_P01	GRMZM2G005869_P01	0	0	0	0	0.043	0.648	0.524	0.373	0.886
		GRMZM2G080851_P01	S6K	GRMZM2G080851_P01	GRMZM2G080001_P01	0	0	0	0.636	0.061	0.659	0.61	0.449	0.885
		GRMZM2G080851_P01	GRMZM2G005869_P01	GRMZM2G080851_P01	GRMZM2G005869_P01	0	0	0	0.636	0.061	0.659	0.61	0.449	0.885
		GRMZM2G467943_P01	TCP32	GRMZM2G467943_P01	GRMZM2G148022_P02	0	0	0	0	0	0.503	0.608	0.453	0.884
		TCP32	GRMZM2G025016_P01	GRMZM2G148022_P02	GRMZM2G025016_P01	0	0	0	0	0	0.503	0.608	0.453	0.884
		GRMZM2G080851_P01	GRMZM2G056355_P01	GRMZM2G080851_P01	GRMZM2G056355_P01	0	0	0	0.666	0.061	0.659	0.61	0.449	0.883
		GRMZM2G353726_P01	GRMZM2G098236_P02	GRMZM2G353726_P01	GRMZM2G098236_P02	0.049	0	0	0	0	0.673	0.575	0.108	0.866
		TCP32	GRMZM2G053722_P01	GRMZM2G148022_P02	GRMZM2G053722_P01	0	0	0	0	0.042	0.604	0.308	0.545	0.864
		GRMZM2G542686_P01	GRMZM2G098236_P02	GRMZM2G542686_P01	GRMZM2G098236_P02	0	0	0	0	0	0.66	0.141	0.545	0.855
		TCP32	GRMZM2G104006_P01	GRMZM2G148022_P02	GRMZM2G104006_P01	0	0	0	0	0.045	0.616	0.14	0.532	0.832
		TCP32	GRMZM2G122258_P01	GRMZM2G148022_P02	GRMZM2G122258_P01	0	0	0	0	0.045	0.616	0.14	0.532	0.832
		TCP32	GRMZM2G098236_P02	GRMZM2G148022_P02	GRMZM2G098236_P02	0.111	0	0	0	0	0.649	0	0.477	0.822
		TCP32	GRMZM2G056355_P01	GRMZM2G148022_P02	GRMZM2G056355_P01	0	0	0	0	0.043	0.442	0.518	0.389	0.821
		TCP32	S6K	GRMZM2G148022_P02	GRMZM2G080001_P01	0	0	0	0	0.043	0.442	0.518	0.389	0.821
		TCP32	GRMZM2G005869_P01	GRMZM2G148022_P02	GRMZM2G005869_P01	0	0	0	0	0.043	0.442	0.518	0.389	0.821
		GRMZM2G136522_P01	GRMZM2G080851_P01	GRMZM2G136522_P01	GRMZM2G080851_P01	0.122	0	0	0	0	0.583	0	0.545	0.818
		GRMZM2G542686_P01	GRMZM2G080851_P01	GRMZM2G542686_P01	GRMZM2G080851_P01	0	0	0	0	0	0.627	0.142	0.465	0.813
		GRMZM2G136522_P01	GRMZM2G136283_P01	GRMZM2G136522_P01	GRMZM2G136283_P01	0.563	0	0	0	0.045	0	0	0.565	0.802
		WRKY42	TCP25	GRMZM5G812272_P02	GRMZM2G107031_P01	0	0	0	0	0	0.802	0	0	0.802
		GRMZM2G056355_P01	GRMZM2G005869_P01	GRMZM2G056355_P01	GRMZM2G005869_P01	0	0	0.527	0.987	0	0	0.8	0	0.801
		S6K	GRMZM2G056355_P01	GRMZM2G080001_P01	GRMZM2G056355_P01	0	0	0.526	0.982	0	0	0.8	0	0.801
		S6K	GRMZM2G005869_P01	GRMZM2G080001_P01	GRMZM2G005869_P01	0	0	0.527	0.981	0	0	0.8	0	0.801
		GRMZM2G567838_P01	GRMZM2G098236_P02	GRMZM2G567838_P01	GRMZM2G098236_P02	0	0	0	0	0	0.477	0.346	0.391	0.773
		GRMZM5G836182_P01	GRMZM2G098236_P02	GRMZM5G836182_P01	GRMZM2G098236_P02	0	0	0	0	0	0.477	0.346	0.391	0.773
		ARF1	GRMZM2G098236_P02	GRMZM2G395844_P02	GRMZM2G098236_P02	0	0	0	0	0	0.477	0.346	0.391	0.773
		GRMZM2G347798_P02	GRMZM2G098236_P02	GRMZM2G347798_P02	GRMZM2G098236_P02	0	0	0	0	0	0.477	0.346	0.391	0.773
		GRMZM2G357399_P01	GRMZM2G098236_P02	GRMZM2G357399_P01	GRMZM2G098236_P02	0	0	0	0	0	0.477	0.346	0.391	0.773
		GRMZM2G157596_P01	GRMZM2G098236_P02	GRMZM2G157596_P01	GRMZM2G098236_P02	0	0	0	0	0	0.477	0.346	0.391	0.773
		GRMZM2G494600_P01	GRMZM2G467943_P01	GRMZM2G494600_P01	GRMZM2G467943_P01	0.047	0	0	0	0.063	0.057	0.617	0.397	0.77
		GRMZM2G494600_P01	GRMZM2G025016_P01	GRMZM2G494600_P01	GRMZM2G025016_P01	0.047	0	0	0	0.063	0.057	0.617	0.397	0.77
		GRMZM2G467943_P01	GRMZM2G098236_P02	GRMZM2G467943_P01	GRMZM2G098236_P02	0.06	0	0	0	0.095	0.493	0	0.517	0.763
		GRMZM2G098236_P02	GRMZM2G025016_P01	GRMZM2G098236_P02	GRMZM2G025016_P01	0.06	0	0	0	0.095	0.493	0	0.517	0.763
		GRMZM2G347798_P02	GRMZM2G056355_P01	GRMZM2G347798_P02	GRMZM2G056355_P01	0	0	0	0	0	0.621	0.346	0.099	0.757
		GRMZM2G357399_P01	S6K	GRMZM2G357399_P01	GRMZM2G080001_P01	0	0	0	0	0	0.621	0.346	0.099	0.757
		GRMZM2G157596_P01	GRMZM2G056355_P01	GRMZM2G157596_P01	GRMZM2G056355_P01	0	0	0	0	0	0.621	0.346	0.099	0.757
		GRMZM2G157596_P01	GRMZM2G005869_P01	GRMZM2G157596_P01	GRMZM2G005869_P01	0	0	0	0	0	0.621	0.346	0.099	0.757
		GRMZM5G836182_P01	GRMZM2G005869_P01	GRMZM5G836182_P01	GRMZM2G005869_P01	0	0	0	0	0	0.621	0.346	0.099	0.757
		GRMZM5G836182_P01	GRMZM2G056355_P01	GRMZM5G836182_P01	GRMZM2G056355_P01	0	0	0	0	0	0.621	0.346	0.099	0.757
		GRMZM2G567838_P01	GRMZM2G005869_P01	GRMZM2G567838_P01	GRMZM2G005869_P01	0	0	0	0	0	0.621	0.346	0.099	0.757
		GRMZM2G347798_P02	GRMZM2G005869_P01	GRMZM2G347798_P02	GRMZM2G005869_P01	0	0	0	0	0	0.621	0.346	0.099	0.757
		GRMZM2G357399_P01	GRMZM2G056355_P01	GRMZM2G357399_P01	GRMZM2G056355_P01	0	0	0	0	0	0.621	0.346	0.099	0.757
		GRMZM5G836182_P01	S6K	GRMZM5G836182_P01	GRMZM2G080001_P01	0	0	0	0	0	0.621	0.346	0.099	0.757
		GRMZM2G347798_P02	S6K	GRMZM2G347798_P02	GRMZM2G080001_P01	0	0	0	0	0	0.621	0.346	0.099	0.757
		GRMZM2G567838_P01	GRMZM2G056355_P01	GRMZM2G567838_P01	GRMZM2G056355_P01	0	0	0	0	0	0.621	0.346	0.099	0.757
		ARF1	GRMZM2G056355_P01	GRMZM2G395844_P02	GRMZM2G056355_P01	0	0	0	0	0	0.621	0.346	0.099	0.757
		ARF1	GRMZM2G005869_P01	GRMZM2G395844_P02	GRMZM2G005869_P01	0	0	0	0	0	0.621	0.346	0.099	0.757
		ARF1	S6K	GRMZM2G395844_P02	GRMZM2G080001_P01	0	0	0	0	0	0.621	0.346	0.099	0.757
		GRMZM2G567838_P01	S6K	GRMZM2G567838_P01	GRMZM2G080001_P01	0	0	0	0	0	0.621	0.346	0.099	0.757
		GRMZM2G357399_P01	GRMZM2G005869_P01	GRMZM2G357399_P01	GRMZM2G005869_P01	0	0	0	0	0	0.621	0.346	0.099	0.757
		GRMZM2G157596_P01	S6K	GRMZM2G157596_P01	GRMZM2G080001_P01	0	0	0	0	0	0.621	0.346	0.099	0.757
		S6K	GRMZM2G053722_P01	GRMZM2G080001_P01	GRMZM2G053722_P01	0	0	0	0	0.045	0.524	0.099	0.475	0.756
		GRMZM2G053722_P01	GRMZM2G005869_P01	GRMZM2G053722_P01	GRMZM2G005869_P01	0	0	0	0	0.045	0.524	0.099	0.475	0.756
		GRMZM2G056355_P01	GRMZM2G053722_P01	GRMZM2G056355_P01	GRMZM2G053722_P01	0	0	0	0	0.045	0.524	0.099	0.475	0.756
		GRMZM2G467943_P01	GRMZM2G025016_P01	GRMZM2G467943_P01	GRMZM2G025016_P01	0	0	0	0.981	0.212	0.224	0.616	0.053	0.744
		GRMZM2G114503_P01	TCP11	GRMZM2G114503_P01	GRMZM2G034638_P01	0	0	0	0	0.11	0	0	0.721	0.741
		GRMZM2G467943_P01	GRMZM2G136522_P01	GRMZM2G467943_P01	GRMZM2G136522_P01	0.075	0	0	0	0.166	0.221	0.155	0.547	0.728
		GRMZM2G136522_P01	GRMZM2G025016_P01	GRMZM2G136522_P01	GRMZM2G025016_P01	0.075	0	0	0	0.166	0.221	0.155	0.547	0.728
		TCP42	TCP28	GRMZM2G445944_P01	GRMZM2G115516_P01	0	0	0	0	0	0	0	0.721	0.721
		TCP36	TCP12	GRMZM2G178603_P01	GRMZM2G035944_P01	0	0	0	0	0	0	0	0.721	0.721
		wrky46	TCP36	GRMZM5G823157_P01	GRMZM2G178603_P01	0	0	0	0	0	0	0	0.72	0.72
		TCP45	TCP12	GRMZM2G465091_P01	GRMZM2G035944_P01	0	0	0	0	0	0	0	0.72	0.72
		wrky46	TCP12	GRMZM5G823157_P01	GRMZM2G035944_P01	0	0	0	0	0	0	0	0.72	0.72
		GRMZM2G542686_P01	TCP8	GRMZM2G542686_P01	GRMZM2G015037_P01	0	0	0	0	0	0.533	0	0.423	0.719
		wrky46	TCP45	GRMZM5G823157_P01	GRMZM2G465091_P01	0	0	0	0	0	0	0	0.711	0.711
		WRKY42	TCP22	GRMZM5G812272_P02	GRMZM2G092214_P01	0	0	0	0	0	0.686	0	0	0.686
		WRKY42	TCP11	GRMZM5G812272_P02	GRMZM2G034638_P01	0	0	0	0	0	0.686	0	0	0.686
		GRMZM2G136283_P01	GRMZM2G025016_P01	GRMZM2G136283_P01	GRMZM2G025016_P01	0.045	0	0	0	0.323	0.046	0	0.545	0.681
		GRMZM2G467943_P01	GRMZM2G136283_P01	GRMZM2G467943_P01	GRMZM2G136283_P01	0.045	0	0	0	0.323	0.046	0	0.545	0.681
		GRMZM2G494600_P01	GRMZM2G482154_P01	GRMZM2G494600_P01	GRMZM2G482154_P01	0	0	0	0	0	0.092	0.653	0	0.671
		GRMZM2G482154_P01	GRMZM2G467943_P01	GRMZM2G482154_P01	GRMZM2G467943_P01	0.053	0	0	0	0	0.217	0.346	0.391	0.665
		GRMZM2G482154_P01	GRMZM2G025016_P01	GRMZM2G482154_P01	GRMZM2G025016_P01	0.053	0	0	0	0	0.217	0.346	0.391	0.665
		WRKY42	TCP3	GRMZM5G812272_P02	AC205574.3_FGP006	0	0	0	0	0	0.655	0	0	0.655
		TCP12	TCP11	GRMZM2G035944_P01	GRMZM2G034638_P01	0	0	0	0	0	0.113	0	0.622	0.65
		TCP12	TCP7	GRMZM2G035944_P01	GRMZM2G003944_P01	0	0	0	0	0	0.102	0	0.623	0.646
		GRMZM2G114503_P01	GRMZM2G025016_P01	GRMZM2G114503_P01	GRMZM2G025016_P01	0	0	0	0	0.286	0.183	0.347	0.142	0.629
		GRMZM2G467943_P01	GRMZM2G114503_P01	GRMZM2G467943_P01	GRMZM2G114503_P01	0	0	0	0	0.286	0.183	0.347	0.142	0.629
		IG1	KN-1	GRMZM2G118250_P03	GRMZM2G017087_P02	0	0	0	0	0	0	0	0.625	0.625
		TCP28	GRMZM2G101511_P02	GRMZM2G115516_P01	GRMZM2G101511_P02	0	0	0	0	0	0	0	0.624	0.624
		TCP29	GRMZM2G042443_P01	GRMZM2G120151_P01	GRMZM2G042443_P01	0	0	0	0	0	0	0	0.622	0.622
		GRMZM2G170509_P01	TCP8	GRMZM2G170509_P01	GRMZM2G015037_P01	0.051	0	0	0	0.052	0.605	0	0	0.613
		GRMZM2G494600_P01	GRMZM2G122258_P01	GRMZM2G494600_P01	GRMZM2G122258_P01	0	0	0	0	0.185	0.064	0.529	0.042	0.609
		GRMZM2G494600_P01	GRMZM2G104006_P01	GRMZM2G494600_P01	GRMZM2G104006_P01	0	0	0	0	0.185	0.064	0.529	0.042	0.609
		GRMZM2G542686_P01	GRMZM2G053722_P01	GRMZM2G542686_P01	GRMZM2G053722_P01	0	0	0	0	0.064	0	0.149	0.548	0.608
		GRMZM2G542686_P01	TCP32	GRMZM2G542686_P01	GRMZM2G148022_P02	0	0	0	0	0.074	0.118	0.08	0.527	0.597
		WRKY42	TCP12	GRMZM5G812272_P02	GRMZM2G035944_P01	0	0	0	0	0	0.593	0	0	0.593
		WRKY42	TCP34	GRMZM5G812272_P02	GRMZM2G166946_P01	0	0	0	0	0	0.593	0	0	0.593
		WRKY42	TCP29	GRMZM5G812272_P02	GRMZM2G120151_P01	0	0	0	0	0	0.593	0	0	0.593
		GRMZM2G494600_P01	GRMZM2G053722_P01	GRMZM2G494600_P01	GRMZM2G053722_P01	0.083	0	0	0	0.106	0	0.529	0.068	0.591
		GRMZM2G104006_P01	GRMZM2G098236_P02	GRMZM2G104006_P01	GRMZM2G098236_P02	0	0	0	0	0.101	0.134	0.139	0.461	0.59
		GRMZM2G122258_P01	GRMZM2G098236_P02	GRMZM2G122258_P01	GRMZM2G098236_P02	0	0	0	0	0.101	0.134	0.139	0.461	0.59
		GRMZM2G136522_P01	TCP12	GRMZM2G136522_P01	GRMZM2G035944_P01	0	0	0	0	0	0.588	0	0	0.588
		GRMZM2G136522_P01	TCP29	GRMZM2G136522_P01	GRMZM2G120151_P01	0	0	0	0	0	0.588	0	0	0.588
		TCP34	GRMZM2G136522_P01	GRMZM2G166946_P01	GRMZM2G136522_P01	0	0	0	0	0	0.588	0	0	0.588
		GRMZM2G482154_P01	TCP8	GRMZM2G482154_P01	GRMZM2G015037_P01	0	0	0	0	0	0	0.347	0.375	0.574
		GRMZM2G114503_P01	TCP12	GRMZM2G114503_P01	GRMZM2G035944_P01	0	0	0	0	0	0	0	0.57	0.57
		TCP36	yz1	GRMZM2G178603_P01	GRMZM2G114048_P01	0	0	0	0	0	0	0	0.569	0.569
		GRMZM2G136522_P01	GRMZM2G053722_P01	GRMZM2G136522_P01	GRMZM2G053722_P01	0.119	0	0	0	0.043	0.047	0	0.526	0.568
		TCP17	TCP9	GRMZM2G077755_P01	GRMZM2G020805_P01	0	0	0	0	0	0.236	0	0.458	0.568
		S6K	GRMZM2G025016_P01	GRMZM2G080001_P01	GRMZM2G025016_P01	0	0	0	0	0.043	0.465	0.152	0.116	0.564
		GRMZM2G056355_P01	GRMZM2G025016_P01	GRMZM2G056355_P01	GRMZM2G025016_P01	0	0	0	0	0.043	0.465	0.152	0.116	0.564
		GRMZM2G467943_P01	S6K	GRMZM2G467943_P01	GRMZM2G080001_P01	0	0	0	0	0.043	0.465	0.152	0.116	0.564
		GRMZM2G467943_P01	GRMZM2G005869_P01	GRMZM2G467943_P01	GRMZM2G005869_P01	0	0	0	0	0.043	0.465	0.152	0.116	0.564
		GRMZM2G467943_P01	GRMZM2G056355_P01	GRMZM2G467943_P01	GRMZM2G056355_P01	0	0	0	0	0.043	0.465	0.152	0.116	0.564
		GRMZM2G025016_P01	GRMZM2G005869_P01	GRMZM2G025016_P01	GRMZM2G005869_P01	0	0	0	0	0.043	0.465	0.152	0.116	0.564
		yz1	TCP12	GRMZM2G114048_P01	GRMZM2G035944_P01	0	0	0	0	0	0	0	0.563	0.563
		TCP36	GRMZM2G102356_P01	GRMZM2G178603_P01	GRMZM2G102356_P01	0	0	0	0	0	0	0	0.561	0.561
		GRMZM2G136283_P01	TCP8	GRMZM2G136283_P01	GRMZM2G015037_P01	0.076	0	0	0	0	0	0	0.541	0.557
		TCP45	yz1	GRMZM2G465091_P01	GRMZM2G114048_P01	0	0	0	0	0	0	0	0.556	0.556
		GRMZM2G157596_P01	TCP8	GRMZM2G157596_P01	GRMZM2G015037_P01	0	0	0	0	0	0.098	0.149	0.464	0.552
		WRKY42	TCP7	GRMZM5G812272_P02	GRMZM2G003944_P01	0	0	0	0	0	0.552	0	0	0.552
		ARF1	TCP8	GRMZM2G395844_P02	GRMZM2G015037_P01	0	0	0	0	0	0.098	0.149	0.464	0.552
		GRMZM2G567838_P01	TCP8	GRMZM2G567838_P01	GRMZM2G015037_P01	0	0	0	0	0	0.098	0.149	0.464	0.552
		GRMZM5G836182_P01	TCP8	GRMZM5G836182_P01	GRMZM2G015037_P01	0	0	0	0	0	0.098	0.149	0.464	0.552
		GRMZM2G357399_P01	TCP8	GRMZM2G357399_P01	GRMZM2G015037_P01	0	0	0	0	0	0.098	0.149	0.464	0.552
		GRMZM2G347798_P02	TCP8	GRMZM2G347798_P02	GRMZM2G015037_P01	0	0	0	0	0	0.098	0.149	0.464	0.552
		KNOX4	IG1	GRMZM2G452178_P01	GRMZM2G118250_P03	0	0	0	0	0	0	0	0.548	0.548
		IG1	RS1	GRMZM2G118250_P03	GRMZM2G028041_P01	0	0	0	0	0	0	0	0.548	0.548
		GRMZM2G494600_P01	GRMZM2G136522_P01	GRMZM2G494600_P01	GRMZM2G136522_P01	0.044	0	0	0	0.046	0	0	0.545	0.548
		KNOX4	TCP3	GRMZM2G452178_P01	AC205574.3_FGP006	0	0	0	0	0	0	0	0.547	0.547
		KN-1	TCP3	GRMZM2G017087_P02	AC205574.3_FGP006	0	0	0	0	0	0	0	0.547	0.547
		RS1	TCP3	GRMZM2G028041_P01	AC205574.3_FGP006	0	0	0	0	0	0	0	0.547	0.547
		GRMZM2G353726_P01	GRMZM2G071844_P01	GRMZM2G353726_P01	GRMZM2G071844_P01	0	0	0	0	0.076	0	0	0.526	0.543
		GRMZM2G136522_P01	GRMZM2G098236_P02	GRMZM2G136522_P01	GRMZM2G098236_P02	0.052	0	0	0	0	0.071	0	0.52	0.54
		GRMZM2G071844_P01	AC233892.1_FGP001	GRMZM2G071844_P01	AC233892.1_FGP001	0	0	0	0	0	0.06	0	0.526	0.535
		IG1	TCP9	GRMZM2G118250_P03	GRMZM2G020805_P01	0	0	0	0	0	0.527	0	0.053	0.532
		TCP25	TCP3	GRMZM2G107031_P01	AC205574.3_FGP006	0	0	0	0	0	0	0	0.53	0.53
		wrky46	yz1	GRMZM5G823157_P01	GRMZM2G114048_P01	0	0	0	0	0	0	0	0.53	0.53
		GRMZM2G114503_P01	TCP7	GRMZM2G114503_P01	GRMZM2G003944_P01	0	0	0	0	0	0	0	0.529	0.529
		GRMZM2G102356_P01	TCP12	GRMZM2G102356_P01	GRMZM2G035944_P01	0	0	0	0	0	0	0	0.529	0.529
		GRMZM2G099780_P01	GRMZM2G071844_P01	GRMZM2G099780_P01	GRMZM2G071844_P01	0	0	0	0	0	0	0	0.528	0.528
		GRMZM2G175499_P01	GRMZM2G095552_P01	GRMZM2G175499_P01	GRMZM2G095552_P01	0	0	0	0	0	0	0	0.528	0.528
		TCP45	GRMZM2G102356_P01	GRMZM2G465091_P01	GRMZM2G102356_P01	0	0	0	0	0	0	0	0.528	0.528
		GRMZM2G175499_P01	GRMZM2G160560_P01	GRMZM2G175499_P01	GRMZM2G160560_P01	0	0	0	0	0	0	0	0.528	0.528
		GRMZM5G843213_P01	GRMZM2G071844_P01	GRMZM5G843213_P01	GRMZM2G071844_P01	0	0	0	0	0	0	0	0.528	0.528
		KNOX4	CUC2	GRMZM2G452178_P01	GRMZM2G393433_P02	0	0	0	0	0	0	0	0.528	0.528
		GRMZM5G843213_P01	GRMZM2G051247_P01	GRMZM5G843213_P01	GRMZM2G051247_P01	0	0	0	0	0	0	0	0.528	0.528
		GRMZM2G099780_P01	GRMZM2G051247_P01	GRMZM2G099780_P01	GRMZM2G051247_P01	0	0	0	0	0	0	0	0.528	0.528
		GRMZM2G071844_P01	GRMZM2G051247_P01	GRMZM2G071844_P01	GRMZM2G051247_P01	0	0	0	0	0	0	0	0.528	0.528
		GRMZM2G080851_P01	TCP9	GRMZM2G080851_P01	GRMZM2G020805_P01	0	0	0	0	0	0	0	0.526	0.526
		GRMZM2G080851_P01	AC233892.1_FGP001	GRMZM2G080851_P01	AC233892.1_FGP001	0	0	0	0	0	0	0	0.526	0.526
		GRMZM2G353726_P01	GRMZM2G099780_P01	GRMZM2G353726_P01	GRMZM2G099780_P01	0	0	0	0	0	0	0	0.526	0.526
		GRMZM5G843213_P01	AC233892.1_FGP001	GRMZM5G843213_P01	AC233892.1_FGP001	0	0	0	0	0	0	0	0.526	0.526
		GRMZM2G080851_P01	GRMZM2G051247_P01	GRMZM2G080851_P01	GRMZM2G051247_P01	0	0	0	0	0	0	0	0.526	0.526
		GRMZM2G071844_P01	TCP9	GRMZM2G071844_P01	GRMZM2G020805_P01	0	0	0	0	0	0	0	0.526	0.526
		GRMZM2G353726_P01	TCP9	GRMZM2G353726_P01	GRMZM2G020805_P01	0	0	0	0	0	0	0	0.526	0.526
		GRMZM2G051247_P01	TCP9	GRMZM2G051247_P01	GRMZM2G020805_P01	0	0	0	0	0	0	0	0.526	0.526
		TCP9	AC233892.1_FGP001	GRMZM2G020805_P01	AC233892.1_FGP001	0	0	0	0	0	0	0	0.526	0.526
		GRMZM2G051247_P01	AC233892.1_FGP001	GRMZM2G051247_P01	AC233892.1_FGP001	0	0	0	0	0	0	0	0.526	0.526
		GRMZM2G099780_P01	TCP9	GRMZM2G099780_P01	GRMZM2G020805_P01	0	0	0	0	0	0	0	0.526	0.526
		GRMZM2G099780_P01	GRMZM2G080851_P01	GRMZM2G099780_P01	GRMZM2G080851_P01	0	0	0	0	0	0	0	0.526	0.526
		GRMZM2G353726_P01	GRMZM2G051247_P01	GRMZM2G353726_P01	GRMZM2G051247_P01	0	0	0	0	0	0	0	0.526	0.526
		GRMZM2G353726_P01	AC233892.1_FGP001	GRMZM2G353726_P01	AC233892.1_FGP001	0	0	0	0	0	0	0	0.526	0.526
		GRMZM5G843213_P01	TCP9	GRMZM5G843213_P01	GRMZM2G020805_P01	0	0	0	0	0	0	0	0.526	0.526
		GRMZM2G080851_P01	GRMZM2G071844_P01	GRMZM2G080851_P01	GRMZM2G071844_P01	0	0	0	0	0	0	0	0.526	0.526
		GRMZM5G843213_P01	GRMZM2G353726_P01	GRMZM5G843213_P01	GRMZM2G353726_P01	0	0	0	0	0	0	0	0.526	0.526
		CUC2	KN-1	GRMZM2G393433_P02	GRMZM2G017087_P02	0	0	0	0	0	0	0	0.526	0.526
		GRMZM5G843213_P01	GRMZM2G080851_P01	GRMZM5G843213_P01	GRMZM2G080851_P01	0	0	0	0	0	0	0	0.526	0.526
		GRMZM2G099780_P01	AC233892.1_FGP001	GRMZM2G099780_P01	AC233892.1_FGP001	0	0	0	0	0	0	0	0.526	0.526
		wrky46	GRMZM2G102356_P01	GRMZM5G823157_P01	GRMZM2G102356_P01	0	0	0	0	0	0	0	0.525	0.525
		GRMZM2G542686_P01	GRMZM2G122258_P01	GRMZM2G542686_P01	GRMZM2G122258_P01	0	0	0	0	0.099	0.098	0	0.457	0.52
		GRMZM2G542686_P01	GRMZM2G104006_P01	GRMZM2G542686_P01	GRMZM2G104006_P01	0	0	0	0	0.099	0.098	0	0.457	0.52
		TCP11	TCP9	GRMZM2G034638_P01	GRMZM2G020805_P01	0	0	0	0	0	0.216	0	0.41	0.517
		TCP22	TCP9	GRMZM2G092214_P01	GRMZM2G020805_P01	0	0	0	0	0	0.216	0	0.41	0.517
		GRMZM2G353726_P01	GRMZM2G080851_P01	GRMZM2G353726_P01	GRMZM2G080851_P01	0.053	0	0	0.67	0	0.139	0.344	0.528	0.515
		TCP9	TCP7	GRMZM2G020805_P01	GRMZM2G003944_P01	0	0	0	0	0	0.236	0	0.387	0.511
		GRMZM2G567838_P01	GRMZM2G053722_P01	GRMZM2G567838_P01	GRMZM2G053722_P01	0	0	0	0	0.099	0.218	0.333	0.074	0.506
		GRMZM2G347798_P02	GRMZM2G053722_P01	GRMZM2G347798_P02	GRMZM2G053722_P01	0	0	0	0	0.099	0.218	0.333	0.074	0.506
		ARF1	GRMZM2G053722_P01	GRMZM2G395844_P02	GRMZM2G053722_P01	0	0	0	0	0.099	0.218	0.333	0.074	0.506
		GRMZM2G357399_P01	GRMZM2G053722_P01	GRMZM2G357399_P01	GRMZM2G053722_P01	0	0	0	0	0.099	0.218	0.333	0.074	0.506
		GRMZM5G836182_P01	GRMZM2G053722_P01	GRMZM5G836182_P01	GRMZM2G053722_P01	0	0	0	0	0.099	0.218	0.333	0.074	0.506
		GRMZM2G157596_P01	GRMZM2G053722_P01	GRMZM2G157596_P01	GRMZM2G053722_P01	0	0	0	0	0.099	0.218	0.333	0.074	0.506
		GRMZM2G136522_P01	TCP8	GRMZM2G136522_P01	GRMZM2G015037_P01	0.118	0	0	0	0	0	0	0.458	0.501
		GRMZM2G353726_P01	GRMZM2G136522_P01	GRMZM2G353726_P01	GRMZM2G136522_P01	0.12	0	0	0	0	0.106	0	0.407	0.492
		GRMZM2G542686_P01	GRMZM2G025016_P01	GRMZM2G542686_P01	GRMZM2G025016_P01	0	0	0	0	0	0.152	0	0.417	0.484
		CUC2	RS1	GRMZM2G393433_P02	GRMZM2G028041_P01	0	0	0	0	0	0	0	0.484	0.484
		GRMZM2G542686_P01	GRMZM2G467943_P01	GRMZM2G542686_P01	GRMZM2G467943_P01	0	0	0	0	0	0.152	0	0.417	0.484
		GRMZM2G136283_P01	GRMZM2G053722_P01	GRMZM2G136283_P01	GRMZM2G053722_P01	0.08	0	0	0	0	0	0	0.461	0.482
		TCP17	TCP3	GRMZM2G077755_P01	AC205574.3_FGP006	0	0	0	0	0	0.177	0	0.393	0.479
		GRMZM2G080851_P01	TCP8	GRMZM2G080851_P01	GRMZM2G015037_P01	0.048	0	0	0	0	0.085	0.086	0.419	0.475
		GRMZM2G494600_P01	TCP8	GRMZM2G494600_P01	GRMZM2G015037_P01	0	0	0	0	0	0.471	0	0.044	0.472
		GRMZM2G053722_P01	GRMZM2G025016_P01	GRMZM2G053722_P01	GRMZM2G025016_P01	0	0	0	0	0.079	0.083	0	0.415	0.462
		GRMZM2G467943_P01	GRMZM2G053722_P01	GRMZM2G467943_P01	GRMZM2G053722_P01	0	0	0	0	0.079	0.083	0	0.415	0.462
		TCP42	GRMZM2G114503_P01	GRMZM2G445944_P01	GRMZM2G114503_P01	0	0	0	0	0	0	0	0.46	0.459
		GRMZM2G357399_P01	GRMZM2G136522_P01	GRMZM2G357399_P01	GRMZM2G136522_P01	0	0	0	0	0	0.279	0.177	0.156	0.455
		GRMZM2G139700_P01	TCP3	GRMZM2G139700_P01	AC205574.3_FGP006	0	0	0	0	0	0	0	0.455	0.455
		CUC2	TCP3	GRMZM2G393433_P02	AC205574.3_FGP006	0	0	0	0	0	0	0	0.455	0.455
		ARF1	GRMZM2G136522_P01	GRMZM2G395844_P02	GRMZM2G136522_P01	0	0	0	0	0	0.279	0.177	0.154	0.454
		GRMZM2G494600_P01	GRMZM2G136283_P01	GRMZM2G494600_P01	GRMZM2G136283_P01	0	0	0	0	0.105	0	0	0.414	0.453
		GRMZM2G157596_P01	TCP32	GRMZM2G157596_P01	GRMZM2G148022_P02	0.059	0	0	0	0	0.157	0.339	0.078	0.451
		GRMZM2G347798_P02	TCP32	GRMZM2G347798_P02	GRMZM2G148022_P02	0.059	0	0	0	0	0.157	0.339	0.078	0.451
		GRMZM2G357399_P01	TCP32	GRMZM2G357399_P01	GRMZM2G148022_P02	0.059	0	0	0	0	0.157	0.339	0.078	0.451
		GRMZM5G836182_P01	TCP32	GRMZM5G836182_P01	GRMZM2G148022_P02	0.059	0	0	0	0	0.157	0.339	0.078	0.451
		ARF1	TCP32	GRMZM2G395844_P02	GRMZM2G148022_P02	0.059	0	0	0	0	0.157	0.339	0.078	0.451
		GRMZM2G567838_P01	TCP32	GRMZM2G567838_P01	GRMZM2G148022_P02	0.059	0	0	0	0	0.157	0.339	0.078	0.451
		GRMZM2G482154_P01	GRMZM2G136522_P01	GRMZM2G482154_P01	GRMZM2G136522_P01	0.117	0	0	0	0.059	0.053	0	0.373	0.44
		GRMZM2G353726_P01	GRMZM2G157596_P01	GRMZM2G353726_P01	GRMZM2G157596_P01	0	0	0	0	0.042	0.163	0.342	0.065	0.44
		GRMZM5G836182_P01	GRMZM2G353726_P01	GRMZM5G836182_P01	GRMZM2G353726_P01	0	0	0	0	0.042	0.163	0.342	0.065	0.44
		ARF1	GRMZM2G353726_P01	GRMZM2G395844_P02	GRMZM2G353726_P01	0	0	0	0	0.042	0.163	0.342	0.065	0.44
		GRMZM2G353726_P01	GRMZM2G347798_P02	GRMZM2G353726_P01	GRMZM2G347798_P02	0	0	0	0	0.042	0.163	0.342	0.065	0.44
		GRMZM2G567838_P01	GRMZM2G353726_P01	GRMZM2G567838_P01	GRMZM2G353726_P01	0	0	0	0	0.042	0.163	0.342	0.065	0.44
		GRMZM2G357399_P01	GRMZM2G353726_P01	GRMZM2G357399_P01	GRMZM2G353726_P01	0	0	0	0	0.042	0.163	0.342	0.065	0.44
		GRMZM5G836182_P01	GRMZM2G122258_P01	GRMZM5G836182_P01	GRMZM2G122258_P01	0	0	0	0	0.095	0.307	0.134	0.09	0.439
		GRMZM2G157596_P01	GRMZM2G104006_P01	GRMZM2G157596_P01	GRMZM2G104006_P01	0	0	0	0	0.095	0.307	0.134	0.09	0.439
		GRMZM2G347798_P02	GRMZM2G122258_P01	GRMZM2G347798_P02	GRMZM2G122258_P01	0	0	0	0	0.095	0.307	0.134	0.09	0.439
		GRMZM2G347798_P02	GRMZM2G104006_P01	GRMZM2G347798_P02	GRMZM2G104006_P01	0	0	0	0	0.095	0.307	0.134	0.09	0.439
		GRMZM2G567838_P01	GRMZM2G122258_P01	GRMZM2G567838_P01	GRMZM2G122258_P01	0	0	0	0	0.095	0.307	0.134	0.09	0.439
		GRMZM2G567838_P01	GRMZM2G104006_P01	GRMZM2G567838_P01	GRMZM2G104006_P01	0	0	0	0	0.095	0.307	0.134	0.09	0.439
		GRMZM2G357399_P01	GRMZM2G122258_P01	GRMZM2G357399_P01	GRMZM2G122258_P01	0	0	0	0	0.095	0.307	0.134	0.09	0.439
		GRMZM5G836182_P01	GRMZM2G104006_P01	GRMZM5G836182_P01	GRMZM2G104006_P01	0	0	0	0	0.095	0.307	0.134	0.09	0.439
		GRMZM2G357399_P01	GRMZM2G104006_P01	GRMZM2G357399_P01	GRMZM2G104006_P01	0	0	0	0	0.095	0.307	0.134	0.09	0.439
		ARF1	GRMZM2G104006_P01	GRMZM2G395844_P02	GRMZM2G104006_P01	0	0	0	0	0.095	0.307	0.134	0.09	0.439
		ARF1	GRMZM2G122258_P01	GRMZM2G395844_P02	GRMZM2G122258_P01	0	0	0	0	0.095	0.307	0.134	0.09	0.439
		GRMZM2G157596_P01	GRMZM2G122258_P01	GRMZM2G157596_P01	GRMZM2G122258_P01	0	0	0	0	0.095	0.307	0.134	0.09	0.439
		GRMZM2G482154_P01	GRMZM2G080851_P01	GRMZM2G482154_P01	GRMZM2G080851_P01	0.044	0	0	0	0.096	0.096	0.346	0.067	0.436
		KNOX4	GRMZM2G139700_P01	GRMZM2G452178_P01	GRMZM2G139700_P01	0	0	0	0	0	0	0	0.431	0.431
		GRMZM2G353726_P01	TCP32	GRMZM2G353726_P01	GRMZM2G148022_P02	0.053	0	0	0	0	0.139	0.344	0.063	0.431
		GRMZM2G139700_P01	RS1	GRMZM2G139700_P01	GRMZM2G028041_P01	0	0	0	0	0	0	0	0.431	0.431
		GRMZM2G139700_P01	KN-1	GRMZM2G139700_P01	GRMZM2G017087_P02	0	0	0	0	0	0	0	0.431	0.431
		GRMZM2G114503_P01	GRMZM2G101511_P02	GRMZM2G114503_P01	GRMZM2G101511_P02	0	0	0	0	0	0	0	0.426	0.426
		TCP32	GRMZM2G080851_P01	GRMZM2G148022_P02	GRMZM2G080851_P01	0.053	0	0	0.611	0	0.139	0.344	0.063	0.423
		TCP37	GRMZM2G175499_P01	GRMZM2G180568_P01	GRMZM2G175499_P01	0	0	0	0	0	0	0	0.419	0.418
		TCP37	GRMZM2G137816_P02	GRMZM2G180568_P01	GRMZM2G137816_P02	0	0	0	0	0	0	0	0.418	0.418
		TCP37	GRMZM2G062218_P01	GRMZM2G180568_P01	GRMZM2G062218_P01	0	0	0	0	0	0	0	0.417	0.416
		GRMZM2G353726_P01	S6K	GRMZM2G353726_P01	GRMZM2G080001_P01	0	0	0	0.633	0.066	0.112	0.34	0.084	0.414
		GRMZM2G353726_P01	GRMZM2G005869_P01	GRMZM2G353726_P01	GRMZM2G005869_P01	0	0	0	0.638	0.066	0.112	0.34	0.084	0.414
		GRMZM2G353726_P01	GRMZM2G056355_P01	GRMZM2G353726_P01	GRMZM2G056355_P01	0	0	0	0.67	0.066	0.112	0.34	0.084	0.413
		GRMZM2G567838_P01	GRMZM2G136522_P01	GRMZM2G567838_P01	GRMZM2G136522_P01	0	0	0	0	0	0.279	0.177	0.089	0.412
		GRMZM2G157596_P01	GRMZM2G136522_P01	GRMZM2G157596_P01	GRMZM2G136522_P01	0	0	0	0	0	0.279	0.177	0.089	0.412
		GRMZM2G347798_P02	GRMZM2G136522_P01	GRMZM2G347798_P02	GRMZM2G136522_P01	0	0	0	0	0	0.279	0.177	0.089	0.412
		GRMZM5G836182_P01	GRMZM2G136522_P01	GRMZM5G836182_P01	GRMZM2G136522_P01	0	0	0	0	0	0.279	0.177	0.089	0.412
		CUC2	IG1	GRMZM2G393433_P02	GRMZM2G118250_P03	0	0	0	0	0	0	0	0.41	0.41
		GRMZM2G139700_P01	IG1	GRMZM2G139700_P01	GRMZM2G118250_P03	0	0	0	0	0	0	0	0.41	0.41
		TCP37	GRMZM2G160560_P01	GRMZM2G180568_P01	GRMZM2G160560_P01	0	0	0	0	0	0	0	0.408	0.408
		TCP37	GRMZM2G095552_P01	GRMZM2G180568_P01	GRMZM2G095552_P01	0	0	0	0	0	0	0	0.408	0.408
	CYC	TCP19	AC199439.4_FGP005	GRMZM2G088440_P01	AC199439.4_FGP005	0.448	0	0.227	0	0.379	0.526	0.593	0.394	0.961
		TCP19	AC211651.4_FGP001	GRMZM2G088440_P01	AC211651.4_FGP001	0.448	0	0.237	0	0.399	0.378	0.347	0.456	0.931
		GRMZM2G161035_P01	TCP19	GRMZM2G161035_P01	GRMZM2G088440_P01	0.448	0	0.234	0	0.399	0.378	0.347	0.456	0.93
		TCP19	GRMZM2G025016_P01	GRMZM2G088440_P01	GRMZM2G025016_P01	0.448	0	0	0	0.36	0.478	0.347	0.411	0.916
		GRMZM2G467943_P01	TCP19	GRMZM2G467943_P01	GRMZM2G088440_P01	0.448	0	0	0	0.36	0.478	0.347	0.411	0.916
		GRMZM2G326009_P01	TCP19	GRMZM2G326009_P01	GRMZM2G088440_P01	0.448	0	0.229	0	0.364	0.378	0.347	0.375	0.915
		GRMZM2G472031_P01	TCP19	GRMZM2G472031_P01	GRMZM2G088440_P01	0.448	0	0.223	0	0.364	0.378	0.347	0.375	0.914
		GRMZM2G094863_P01	TCP19	GRMZM2G094863_P01	GRMZM2G088440_P01	0.448	0	0.283	0	0.36	0.378	0.347	0.297	0.91
		GRMZM2G336144_P01	TCP19	GRMZM2G336144_P01	GRMZM2G088440_P01	0.448	0	0.271	0	0.36	0.378	0.347	0.297	0.909
		GRMZM2G153815_P01	TCP19	GRMZM2G153815_P01	GRMZM2G088440_P01	0.448	0	0.24	0	0.36	0.378	0.347	0.297	0.905
		GRMZM2G356282_P01	TCP19	GRMZM2G356282_P01	GRMZM2G088440_P01	0.448	0	0	0	0.36	0.378	0.347	0.397	0.897
		GRMZM5G805493_P01	GRMZM2G336144_P01	GRMZM5G805493_P01	GRMZM2G336144_P01	0	0	0.493	0	0.477	0.088	0.223	0.538	0.897
		GRMZM5G805493_P01	GRMZM2G094863_P01	GRMZM5G805493_P01	GRMZM2G094863_P01	0	0	0.49	0	0.477	0.088	0.223	0.538	0.896
		TCP38	GRMZM2G161035_P01	GRMZM2G359599_P01	GRMZM2G161035_P01	0.448	0	0	0	0.068	0.58	0.139	0.53	0.896
		TCP38	AC211651.4_FGP001	GRMZM2G359599_P01	AC211651.4_FGP001	0.448	0	0	0	0.068	0.58	0.139	0.53	0.896
		GRMZM5G805493_P01	TCP19	GRMZM5G805493_P01	GRMZM2G088440_P01	0.448	0	0	0	0.36	0.378	0.347	0.297	0.88
		GRMZM5G809578_P01	TCP19	GRMZM5G809578_P01	GRMZM2G088440_P01	0.448	0	0	0	0.36	0.378	0.347	0.297	0.88
		GRMZM2G173424_P01	AC199439.4_FGP005	GRMZM2G173424_P01	AC199439.4_FGP005	0	0	0	0	0.067	0.648	0.341	0.507	0.879
		GRMZM5G805493_P01	GRMZM2G356282_P01	GRMZM5G805493_P01	GRMZM2G356282_P01	0	0	0	0	0.268	0.291	0.529	0.546	0.874
		GRMZM5G809578_P01	GRMZM5G805493_P01	GRMZM5G809578_P01	GRMZM5G805493_P01	0	0	0	0	0.268	0.291	0.529	0.545	0.873
		GRMZM2G110626_P01	AC199439.4_FGP005	GRMZM2G110626_P01	AC199439.4_FGP005	0.448	0	0	0	0.251	0.315	0.099	0.47	0.84
		GRMZM2G039263_P01	AC199439.4_FGP005	GRMZM2G039263_P01	AC199439.4_FGP005	0.448	0	0	0	0.251	0.315	0.099	0.47	0.84
		TCP38	AC199439.4_FGP005	GRMZM2G359599_P01	AC199439.4_FGP005	0.448	0	0	0	0.071	0.49	0.139	0.396	0.839
		TCP38	GRMZM2G356282_P01	GRMZM2G359599_P01	GRMZM2G356282_P01	0.448	0	0	0	0	0.49	0.139	0.383	0.83
		Ra1	ra2	GRMZM2G003927_P01	AC233943.1_FGP002	0	0	0	0	0	0	0	0.83	0.83
		GRMZM2G467943_P01	GRMZM2G110626_P01	GRMZM2G467943_P01	GRMZM2G110626_P01	0.448	0	0	0	0.293	0.315	0.099	0.405	0.83
		GRMZM2G110626_P01	GRMZM2G025016_P01	GRMZM2G110626_P01	GRMZM2G025016_P01	0.448	0	0	0	0.293	0.315	0.099	0.405	0.83
		GRMZM2G039263_P01	GRMZM2G025016_P01	GRMZM2G039263_P01	GRMZM2G025016_P01	0.448	0	0	0	0.293	0.315	0.099	0.405	0.83
		GRMZM2G467943_P01	GRMZM2G039263_P01	GRMZM2G467943_P01	GRMZM2G039263_P01	0.448	0	0	0	0.293	0.315	0.099	0.405	0.83
		GRMZM2G174716_P01	IDP2469	GRMZM2G174716_P01	GRMZM2G170870_P01	0.448	0	0	0	0.131	0	0	0.672	0.829
		TCP38	GRMZM2G025016_P01	GRMZM2G359599_P01	GRMZM2G025016_P01	0.448	0	0	0	0	0.49	0.139	0.373	0.827
		GRMZM2G467943_P01	TCP38	GRMZM2G467943_P01	GRMZM2G359599_P01	0.448	0	0	0	0	0.49	0.139	0.373	0.827
		GRMZM2G356282_P01	AC199439.4_FGP005	GRMZM2G356282_P01	AC199439.4_FGP005	0	0	0	0	0.093	0.678	0	0.453	0.826
		GRMZM2G356282_P01	GRMZM2G110626_P01	GRMZM2G356282_P01	GRMZM2G110626_P01	0.448	0	0	0	0.243	0.315	0.099	0.425	0.824
		GRMZM2G356282_P01	GRMZM2G039263_P01	GRMZM2G356282_P01	GRMZM2G039263_P01	0.448	0	0	0	0.243	0.315	0.099	0.425	0.824
		GRMZM2G161035_P01	GRMZM2G039263_P01	GRMZM2G161035_P01	GRMZM2G039263_P01	0.448	0	0	0	0.251	0.315	0.099	0.395	0.817
		GRMZM2G110626_P01	AC211651.4_FGP001	GRMZM2G110626_P01	AC211651.4_FGP001	0.448	0	0	0	0.251	0.315	0.099	0.395	0.817
		GRMZM2G039263_P01	AC211651.4_FGP001	GRMZM2G039263_P01	AC211651.4_FGP001	0.448	0	0	0	0.251	0.315	0.099	0.395	0.817
		GRMZM2G161035_P01	GRMZM2G110626_P01	GRMZM2G161035_P01	GRMZM2G110626_P01	0.448	0	0	0	0.251	0.315	0.099	0.395	0.817
		GRMZM2G326009_P01	GRMZM2G110626_P01	GRMZM2G326009_P01	GRMZM2G110626_P01	0.448	0	0	0	0.251	0.315	0.099	0.376	0.811
		GRMZM2G326009_P01	GRMZM2G039263_P01	GRMZM2G326009_P01	GRMZM2G039263_P01	0.448	0	0	0	0.251	0.315	0.099	0.376	0.811
		GRMZM2G472031_P01	GRMZM2G039263_P01	GRMZM2G472031_P01	GRMZM2G039263_P01	0.448	0	0	0	0.251	0.315	0.099	0.376	0.811
		GRMZM2G472031_P01	GRMZM2G110626_P01	GRMZM2G472031_P01	GRMZM2G110626_P01	0.448	0	0	0	0.251	0.315	0.099	0.376	0.811
		GRMZM2G472031_P01	TCP38	GRMZM2G472031_P01	GRMZM2G359599_P01	0.448	0	0	0	0.068	0.49	0.139	0.284	0.808
		TCP38	GRMZM2G326009_P01	GRMZM2G359599_P01	GRMZM2G326009_P01	0.448	0	0	0	0.068	0.49	0.139	0.284	0.808
		GRMZM2G377761_P01	GRMZM2G174716_P01	GRMZM2G377761_P01	GRMZM2G174716_P01	0.448	0	0	0	0.184	0	0	0.601	0.804
		GRMZM5G809578_P01	TCP38	GRMZM5G809578_P01	GRMZM2G359599_P01	0.448	0	0	0	0	0.49	0.139	0.284	0.803
		TCP38	GRMZM2G094863_P01	GRMZM2G359599_P01	GRMZM2G094863_P01	0.448	0	0	0	0	0.49	0.139	0.284	0.803
		TCP38	GRMZM2G336144_P01	GRMZM2G359599_P01	GRMZM2G336144_P01	0.448	0	0	0	0	0.49	0.139	0.284	0.803
		GRMZM5G805493_P01	TCP38	GRMZM5G805493_P01	GRMZM2G359599_P01	0.448	0	0	0	0	0.49	0.139	0.284	0.803
		TCP38	GRMZM2G153815_P01	GRMZM2G359599_P01	GRMZM2G153815_P01	0.448	0	0	0	0	0.49	0.139	0.284	0.803
		GRMZM5G805493_P01	GRMZM2G039263_P01	GRMZM5G805493_P01	GRMZM2G039263_P01	0.448	0	0	0	0.26	0.315	0.099	0.325	0.798
		GRMZM5G805493_P01	GRMZM2G110626_P01	GRMZM5G805493_P01	GRMZM2G110626_P01	0.448	0	0	0	0.26	0.315	0.099	0.325	0.798
		GRMZM2G336144_P01	GRMZM2G039263_P01	GRMZM2G336144_P01	GRMZM2G039263_P01	0.448	0	0	0	0.247	0.315	0.099	0.325	0.795
		GRMZM2G336144_P01	GRMZM2G110626_P01	GRMZM2G336144_P01	GRMZM2G110626_P01	0.448	0	0	0	0.247	0.315	0.099	0.325	0.795
		GRMZM2G153815_P01	GRMZM2G039263_P01	GRMZM2G153815_P01	GRMZM2G039263_P01	0.448	0	0	0	0.247	0.315	0.099	0.325	0.795
		GRMZM2G153815_P01	GRMZM2G110626_P01	GRMZM2G153815_P01	GRMZM2G110626_P01	0.448	0	0	0	0.247	0.315	0.099	0.325	0.795
		GRMZM2G094863_P01	GRMZM2G039263_P01	GRMZM2G094863_P01	GRMZM2G039263_P01	0.448	0	0	0	0.247	0.315	0.099	0.325	0.795
		GRMZM2G110626_P01	GRMZM2G094863_P01	GRMZM2G110626_P01	GRMZM2G094863_P01	0.448	0	0	0	0.247	0.315	0.099	0.325	0.795
		GRMZM5G809578_P01	GRMZM2G039263_P01	GRMZM5G809578_P01	GRMZM2G039263_P01	0.448	0	0	0	0.242	0.315	0.099	0.325	0.793
		GRMZM5G809578_P01	GRMZM2G110626_P01	GRMZM5G809578_P01	GRMZM2G110626_P01	0.448	0	0	0	0.242	0.315	0.099	0.325	0.793
		GRMZM2G356282_P01	GRMZM2G025016_P01	GRMZM2G356282_P01	GRMZM2G025016_P01	0	0	0	0	0.215	0.112	0.529	0.429	0.787
		GRMZM2G467943_P01	GRMZM2G356282_P01	GRMZM2G467943_P01	GRMZM2G356282_P01	0	0	0	0	0.215	0.112	0.529	0.429	0.787
		GRMZM2G102356_P01	GRMZM2G009465_P01	GRMZM2G102356_P01	GRMZM2G009465_P01	0	0	0	0	0.786	0	0	0	0.786
		GRMZM5G809578_P01	GRMZM2G025016_P01	GRMZM5G809578_P01	GRMZM2G025016_P01	0	0	0	0	0.202	0.112	0.529	0.4	0.772
		GRMZM5G809578_P01	GRMZM2G467943_P01	GRMZM5G809578_P01	GRMZM2G467943_P01	0	0	0	0	0.202	0.112	0.529	0.4	0.772
		GRMZM2G449496_P01	IDP2469	GRMZM2G449496_P01	GRMZM2G170870_P01	0	0	0	0	0.466	0	0	0.568	0.759
		GRMZM2G336144_P01	AC211651.4_FGP001	GRMZM2G336144_P01	AC211651.4_FGP001	0	0	0.527	0	0.098	0.065	0	0.454	0.753
		GRMZM2G094863_P01	AC211651.4_FGP001	GRMZM2G094863_P01	AC211651.4_FGP001	0	0	0.527	0	0.098	0.065	0	0.454	0.753
		IDP2469	GRMZM2G165694_P01	GRMZM2G170870_P01	GRMZM2G165694_P01	0	0	0	0	0.412	0	0	0.598	0.753
		GRMZM2G161035_P01	GRMZM2G094863_P01	GRMZM2G161035_P01	GRMZM2G094863_P01	0	0	0.526	0	0.098	0.065	0	0.454	0.752
		GRMZM2G336144_P01	GRMZM2G161035_P01	GRMZM2G336144_P01	GRMZM2G161035_P01	0	0	0.526	0	0.098	0.065	0	0.454	0.752
		GRMZM2G094863_P01	AC199439.4_FGP005	GRMZM2G094863_P01	AC199439.4_FGP005	0	0	0.526	0	0.059	0.071	0	0.463	0.747
		GRMZM2G336144_P01	AC199439.4_FGP005	GRMZM2G336144_P01	AC199439.4_FGP005	0	0	0.526	0	0.059	0.071	0	0.463	0.747
		GRMZM2G467943_P01	GRMZM2G025016_P01	GRMZM2G467943_P01	GRMZM2G025016_P01	0	0	0	0.981	0.212	0.224	0.616	0.053	0.744
		GRMZM2G336144_P01	GRMZM2G025016_P01	GRMZM2G336144_P01	GRMZM2G025016_P01	0	0	0	0	0.169	0.096	0.346	0.527	0.736
		GRMZM2G467943_P01	GRMZM2G094863_P01	GRMZM2G467943_P01	GRMZM2G094863_P01	0	0	0	0	0.169	0.096	0.346	0.527	0.736
		GRMZM2G467943_P01	GRMZM2G336144_P01	GRMZM2G467943_P01	GRMZM2G336144_P01	0	0	0	0	0.169	0.096	0.346	0.527	0.736
		GRMZM2G094863_P01	GRMZM2G025016_P01	GRMZM2G094863_P01	GRMZM2G025016_P01	0	0	0	0	0.169	0.096	0.346	0.527	0.736
		GRMZM5G805493_P01	GRMZM2G025016_P01	GRMZM5G805493_P01	GRMZM2G025016_P01	0	0	0	0	0.123	0.096	0.346	0.545	0.732
		GRMZM5G805493_P01	GRMZM2G467943_P01	GRMZM5G805493_P01	GRMZM2G467943_P01	0	0	0	0	0.123	0.096	0.346	0.545	0.732
		GRMZM5G805493_P01	GRMZM2G326009_P01	GRMZM5G805493_P01	GRMZM2G326009_P01	0	0	0.475	0	0.09	0.058	0	0.459	0.723
		GRMZM5G805493_P01	GRMZM2G472031_P01	GRMZM5G805493_P01	GRMZM2G472031_P01	0	0	0.474	0	0.09	0.058	0	0.459	0.723
		BA1	Ra1	GRMZM2G397518_P01	GRMZM2G003927_P01	0	0	0	0	0	0	0	0.721	0.721
		GRMZM2G062210_P01	GRMZM2G009465_P01	GRMZM2G062210_P01	GRMZM2G009465_P01	0	0	0	0	0	0	0	0.721	0.721
		GRMZM2G042992_P01	Ra1	GRMZM2G042992_P01	GRMZM2G003927_P01	0	0	0	0	0	0	0	0.721	0.721
		GRMZM2G549431_P01	GRMZM2G010274_P01	GRMZM2G549431_P01	GRMZM2G010274_P01	0	0	0	0	0	0	0	0.721	0.721
		TCP45	TCP33	GRMZM2G465091_P01	GRMZM2G166687_P01	0	0	0	0	0	0	0	0.721	0.721
		GRMZM2G072274_P01	GRMZM2G042992_P01	GRMZM2G072274_P01	GRMZM2G042992_P01	0	0	0	0	0	0	0	0.721	0.721
		TCP36	TCP33	GRMZM2G178603_P01	GRMZM2G166687_P01	0	0	0	0	0	0	0	0.721	0.721
		GRMZM2G072274_P01	TCP16	GRMZM2G072274_P01	GRMZM2G064628_P01	0	0	0	0	0	0	0	0.721	0.721
		GRMZM2G042992_P01	ra2	GRMZM2G042992_P01	AC233943.1_FGP002	0	0	0	0	0	0	0	0.721	0.721
		BA1	TCP5	GRMZM2G397518_P01	AC233950.1_FGP002	0	0	0	0	0	0	0	0.721	0.721
		BA1	ra2	GRMZM2G397518_P01	AC233943.1_FGP002	0	0	0	0	0	0	0	0.721	0.721
		GRMZM2G101511_P02	TCP5	GRMZM2G101511_P02	AC233950.1_FGP002	0	0	0	0	0	0	0	0.72	0.72
		wrky46	TCP36	GRMZM5G823157_P01	GRMZM2G178603_P01	0	0	0	0	0	0	0	0.72	0.72
		TCP16	GRMZM2G042992_P01	GRMZM2G064628_P01	GRMZM2G042992_P01	0	0	0	0	0	0	0	0.72	0.72
		TCP36	TCP14	GRMZM2G178603_P01	GRMZM2G060319_P01	0	0	0	0	0	0	0	0.72	0.72
		wrky46	TCP33	GRMZM5G823157_P01	GRMZM2G166687_P01	0	0	0	0	0	0	0	0.72	0.72
		GRMZM2G326009_P01	GRMZM2G094863_P01	GRMZM2G326009_P01	GRMZM2G094863_P01	0	0	0.526	0	0.055	0.047	0	0.417	0.717
		GRMZM2G472031_P01	GRMZM2G336144_P01	GRMZM2G472031_P01	GRMZM2G336144_P01	0	0	0.526	0	0.055	0.047	0	0.417	0.717
		GRMZM2G336144_P01	GRMZM2G326009_P01	GRMZM2G336144_P01	GRMZM2G326009_P01	0	0	0.526	0	0.055	0.047	0	0.417	0.717
		GRMZM2G472031_P01	GRMZM2G094863_P01	GRMZM2G472031_P01	GRMZM2G094863_P01	0	0	0.526	0	0.055	0.047	0	0.417	0.717
		BA1	GRMZM2G072274_P01	GRMZM2G397518_P01	GRMZM2G072274_P01	0	0	0	0	0	0	0	0.714	0.714
		TCP31	TCP26	GRMZM2G142751_P01	GRMZM2G110242_P01	0	0	0	0	0	0	0	0.713	0.713
		Ra1	TCP5	GRMZM2G003927_P01	AC233950.1_FGP002	0	0	0	0	0	0	0	0.711	0.711
		wrky46	TCP45	GRMZM5G823157_P01	GRMZM2G465091_P01	0	0	0	0	0	0	0	0.711	0.711
		GRMZM2G054663_P01	GRMZM2G004880_P01	GRMZM2G054663_P01	GRMZM2G004880_P01	0	0	0	0	0	0	0	0.71	0.71
		TE1	TCP5	GRMZM2G085113_P01	AC233950.1_FGP002	0	0	0	0	0	0	0	0.71	0.71
		GRMZM2G356282_P01	AC211651.4_FGP001	GRMZM2G356282_P01	AC211651.4_FGP001	0	0	0	0	0.163	0.293	0	0.548	0.709
		GRMZM2G356282_P01	GRMZM2G161035_P01	GRMZM2G356282_P01	GRMZM2G161035_P01	0	0	0	0	0.163	0.293	0	0.548	0.709
		TCP40	TCP26	GRMZM2G416524_P01	GRMZM2G110242_P01	0	0	0	0	0	0	0	0.708	0.708
		IDP2469	GRMZM2G167766_P01	GRMZM2G170870_P01	GRMZM2G167766_P01	0	0	0	0	0.286	0	0	0.568	0.678
		GRMZM2G174716_P01	GRMZM2G165694_P01	GRMZM2G174716_P01	GRMZM2G165694_P01	0.071	0	0	0	0.152	0	0	0.62	0.675
		GRMZM2G467943_P01	GRMZM2G174716_P01	GRMZM2G467943_P01	GRMZM2G174716_P01	0.191	0	0	0	0.163	0.279	0	0.411	0.673
		GRMZM2G174716_P01	GRMZM2G025016_P01	GRMZM2G174716_P01	GRMZM2G025016_P01	0.191	0	0	0	0.163	0.279	0	0.411	0.673
		GRMZM2G377761_P01	IDP2469	GRMZM2G377761_P01	GRMZM2G170870_P01	0.062	0	0	0	0.248	0	0	0.568	0.668
		GRMZM5G809578_P01	GRMZM2G336144_P01	GRMZM5G809578_P01	GRMZM2G336144_P01	0	0	0	0	0.123	0.121	0.149	0.541	0.658
		GRMZM5G809578_P01	GRMZM2G094863_P01	GRMZM5G809578_P01	GRMZM2G094863_P01	0	0	0	0	0.123	0.121	0.149	0.541	0.658
		GRMZM2G356282_P01	GRMZM2G336144_P01	GRMZM2G356282_P01	GRMZM2G336144_P01	0	0	0	0	0.123	0.121	0.149	0.541	0.658
		GRMZM5G809578_P01	GRMZM2G153815_P01	GRMZM5G809578_P01	GRMZM2G153815_P01	0	0	0	0	0.123	0.121	0.149	0.541	0.658
		GRMZM2G356282_P01	GRMZM2G094863_P01	GRMZM2G356282_P01	GRMZM2G094863_P01	0	0	0	0	0.123	0.121	0.149	0.541	0.658
		GRMZM2G356282_P01	GRMZM2G153815_P01	GRMZM2G356282_P01	GRMZM2G153815_P01	0	0	0	0	0.123	0.121	0.149	0.541	0.658
		GRMZM5G805493_P01	GRMZM2G153815_P01	GRMZM5G805493_P01	GRMZM2G153815_P01	0	0	0.497	0.852	0.477	0.088	0.223	0.538	0.654
		GRMZM2G377761_P01	GRMZM2G165694_P01	GRMZM2G377761_P01	GRMZM2G165694_P01	0	0	0	0	0.171	0	0	0.573	0.631
		TCP45	TCP14	GRMZM2G465091_P01	GRMZM2G060319_P01	0	0	0	0	0	0	0	0.625	0.625
		GRMZM2G377761_P01	myb38	GRMZM2G377761_P01	GRMZM2G084583_P01	0	0	0	0	0.069	0.597	0	0.079	0.624
		TCP11	PCNA	GRMZM2G034638_P01	GRMZM2G030523_P01	0	0	0	0	0	0	0	0.621	0.621
		BA1	GRMZM2G101511_P02	GRMZM2G397518_P01	GRMZM2G101511_P02	0	0	0	0	0	0	0	0.62	0.62
		GRMZM2G467943_P01	GRMZM2G161035_P01	GRMZM2G467943_P01	GRMZM2G161035_P01	0	0	0	0	0.19	0.112	0.346	0.282	0.617
		GRMZM2G161035_P01	GRMZM2G025016_P01	GRMZM2G161035_P01	GRMZM2G025016_P01	0	0	0	0	0.19	0.112	0.346	0.282	0.617
		GRMZM5G809578_P01	GRMZM2G161035_P01	GRMZM5G809578_P01	GRMZM2G161035_P01	0	0	0	0	0.158	0.065	0	0.546	0.611
		GRMZM5G809578_P01	AC211651.4_FGP001	GRMZM5G809578_P01	AC211651.4_FGP001	0	0	0	0	0.158	0.065	0	0.546	0.611
		GRMZM2G377761_P01	GRMZM2G167766_P01	GRMZM2G377761_P01	GRMZM2G167766_P01	0.083	0	0	0	0.093	0	0	0.568	0.609
		GRMZM2G377761_P01	GRMZM2G150030_P01	GRMZM2G377761_P01	GRMZM2G150030_P01	0	0	0	0	0.101	0	0	0.567	0.594
		IDP2469	GRMZM2G025016_P01	GRMZM2G170870_P01	GRMZM2G025016_P01	0.058	0	0	0	0.068	0	0.347	0.373	0.592
		GRMZM2G467943_P01	IDP2469	GRMZM2G467943_P01	GRMZM2G170870_P01	0.058	0	0	0	0.068	0	0.347	0.373	0.592
		GRMZM2G449496_P01	GRMZM2G388855_P01	GRMZM2G449496_P01	GRMZM2G388855_P01	0	0	0	0	0.09	0	0	0.568	0.59
		GRMZM2G174716_P01	GRMZM2G150030_P01	GRMZM2G174716_P01	GRMZM2G150030_P01	0	0	0	0	0.078	0	0	0.567	0.583
		GRMZM2G449496_P01	GRMZM2G167766_P01	GRMZM2G449496_P01	GRMZM2G167766_P01	0	0	0	0	0.066	0	0	0.568	0.579
		GRMZM2G449496_P01	GRMZM2G377761_P01	GRMZM2G449496_P01	GRMZM2G377761_P01	0.059	0	0	0	0	0	0	0.568	0.576
		GRMZM2G165694_P01	GRMZM2G150030_P01	GRMZM2G165694_P01	GRMZM2G150030_P01	0	0	0	0	0.062	0	0	0.567	0.576
		GRMZM2G388855_P01	GRMZM2G377761_P01	GRMZM2G388855_P01	GRMZM2G377761_P01	0	0	0	0	0.055	0	0	0.568	0.574
		GRMZM2G174716_P01	GRMZM2G167766_P01	GRMZM2G174716_P01	GRMZM2G167766_P01	0	0	0	0	0.051	0	0	0.567	0.571
		TCP36	yz1	GRMZM2G178603_P01	GRMZM2G114048_P01	0	0	0	0	0	0	0	0.569	0.569
		TCP33	yz1	GRMZM2G166687_P01	GRMZM2G114048_P01	0	0	0	0	0	0	0	0.569	0.569
		GRMZM2G467943_P01	GRMZM2G153815_P01	GRMZM2G467943_P01	GRMZM2G153815_P01	0	0	0	0.617	0.169	0.096	0.346	0.527	0.569
		GRMZM2G449496_P01	GRMZM2G165694_P01	GRMZM2G449496_P01	GRMZM2G165694_P01	0.044	0	0	0	0.042	0	0	0.568	0.569
		GRMZM2G388855_P01	GRMZM2G165694_P01	GRMZM2G388855_P01	GRMZM2G165694_P01	0	0	0	0	0	0	0	0.568	0.568
		GRMZM2G388855_P01	GRMZM2G167766_P01	GRMZM2G388855_P01	GRMZM2G167766_P01	0	0	0	0	0.042	0	0	0.568	0.568
		GRMZM2G388855_P01	IDP2469	GRMZM2G388855_P01	GRMZM2G170870_P01	0	0	0	0	0	0	0	0.568	0.568
		wrky46	TCP14	GRMZM5G823157_P01	GRMZM2G060319_P01	0	0	0	0	0	0	0	0.568	0.568
		GRMZM2G167766_P01	GRMZM2G165694_P01	GRMZM2G167766_P01	GRMZM2G165694_P01	0	0	0	0	0	0	0	0.568	0.568
		GRMZM2G388855_P01	GRMZM2G174716_P01	GRMZM2G388855_P01	GRMZM2G174716_P01	0	0	0	0	0	0	0	0.567	0.567
		GRMZM2G449496_P01	GRMZM2G150030_P01	GRMZM2G449496_P01	GRMZM2G150030_P01	0	0	0	0	0	0	0	0.567	0.567
		GRMZM2G167766_P01	GRMZM2G150030_P01	GRMZM2G167766_P01	GRMZM2G150030_P01	0	0	0	0	0	0	0	0.567	0.567
		GRMZM2G388855_P01	GRMZM2G150030_P01	GRMZM2G388855_P01	GRMZM2G150030_P01	0	0	0	0	0	0	0	0.567	0.567
		GRMZM2G449496_P01	GRMZM2G174716_P01	GRMZM2G449496_P01	GRMZM2G174716_P01	0.043	0	0	0	0	0	0	0.567	0.567
		IDP2469	GRMZM2G150030_P01	GRMZM2G170870_P01	GRMZM2G150030_P01	0	0	0	0	0	0	0	0.567	0.567
		GRMZM2G153815_P01	PCNA	GRMZM2G153815_P01	GRMZM2G030523_P01	0	0	0	0	0.336	0	0	0.371	0.564
		fat2	GRMZM2G101511_P02	GRMZM5G829544_P01	GRMZM2G101511_P02	0	0	0	0	0	0	0	0.563	0.563
		GRMZM2G153815_P01	GRMZM2G025016_P01	GRMZM2G153815_P01	GRMZM2G025016_P01	0	0	0	0.642	0.169	0.096	0.346	0.527	0.562
		TCP26	GRMZM2G072274_P01	GRMZM2G110242_P01	GRMZM2G072274_P01	0	0	0	0	0	0	0	0.561	0.561
		TCP36	GRMZM2G102356_P01	GRMZM2G178603_P01	GRMZM2G102356_P01	0	0	0	0	0	0	0	0.561	0.561
		GRMZM2G072274_P01	ra2	GRMZM2G072274_P01	AC233943.1_FGP002	0	0	0	0	0	0	0	0.561	0.561
		TCP33	GRMZM2G102356_P01	GRMZM2G166687_P01	GRMZM2G102356_P01	0	0	0	0	0	0	0	0.561	0.561
		WRKY110	GRMZM2G173424_P01	GRMZM2G173680_P01	GRMZM2G173424_P01	0	0	0	0	0	0.082	0	0.542	0.561
		GRMZM2G062210_P01	TCP5	GRMZM2G062210_P01	AC233950.1_FGP002	0	0	0	0	0	0	0	0.56	0.56
		GRMZM2G009465_P01	TCP5	GRMZM2G009465_P01	AC233950.1_FGP002	0	0	0	0	0	0	0	0.559	0.559
		TCP45	yz1	GRMZM2G465091_P01	GRMZM2G114048_P01	0	0	0	0	0	0	0	0.556	0.556
		GRMZM2G377761_P01	GRMZM2G025016_P01	GRMZM2G377761_P01	GRMZM2G025016_P01	0.047	0	0	0	0.067	0.247	0	0.407	0.549
		GRMZM2G467943_P01	GRMZM2G377761_P01	GRMZM2G467943_P01	GRMZM2G377761_P01	0.047	0	0	0	0.067	0.247	0	0.407	0.549
		GRMZM2G110626_P01	TCP1	GRMZM2G110626_P01	AC190734.2_FGP003	0	0	0	0	0	0	0	0.545	0.545
		GRMZM2G039263_P01	TCP1	GRMZM2G039263_P01	AC190734.2_FGP003	0	0	0	0	0	0	0	0.545	0.545
		WRKY110	GRMZM2G016866_P01	GRMZM2G173680_P01	GRMZM2G016866_P01	0	0	0	0	0	0	0	0.541	0.541
		GRMZM2G173424_P01	GRMZM2G016866_P01	GRMZM2G173424_P01	GRMZM2G016866_P01	0	0	0	0	0	0	0	0.541	0.541
		GRMZM2G025016_P01	AC199439.4_FGP005	GRMZM2G025016_P01	AC199439.4_FGP005	0	0	0	0.633	0.163	0.219	0.346	0.069	0.54
		GRMZM2G467943_P01	AC199439.4_FGP005	GRMZM2G467943_P01	AC199439.4_FGP005	0	0	0	0.616	0.163	0.219	0.346	0.069	0.54
		GRMZM2G377761_P01	AC199439.4_FGP005	GRMZM2G377761_P01	AC199439.4_FGP005	0.047	0	0	0	0.094	0.247	0	0.375	0.539
		GRMZM2G377761_P01	GRMZM2G161035_P01	GRMZM2G377761_P01	GRMZM2G161035_P01	0.047	0	0	0	0.094	0.247	0	0.374	0.538
		GRMZM2G472031_P01	GRMZM2G377761_P01	GRMZM2G472031_P01	GRMZM2G377761_P01	0.047	0	0	0	0.094	0.247	0	0.374	0.538
		GRMZM2G377761_P01	AC211651.4_FGP001	GRMZM2G377761_P01	AC211651.4_FGP001	0.047	0	0	0	0.094	0.247	0	0.374	0.538
		GRMZM2G377761_P01	GRMZM2G326009_P01	GRMZM2G377761_P01	GRMZM2G326009_P01	0.047	0	0	0	0.094	0.247	0	0.374	0.538
		GRMZM2G467943_P01	AC211651.4_FGP001	GRMZM2G467943_P01	AC211651.4_FGP001	0	0	0	0.618	0.19	0.112	0.346	0.282	0.537
		GRMZM2G025016_P01	AC211651.4_FGP001	GRMZM2G025016_P01	AC211651.4_FGP001	0	0	0	0.624	0.19	0.112	0.346	0.282	0.536
		GRMZM2G549431_P01	TCP5	GRMZM2G549431_P01	AC233950.1_FGP002	0	0	0	0	0	0	0	0.53	0.53
		TCP19	GRMZM2G039263_P01	GRMZM2G088440_P01	GRMZM2G039263_P01	0.169	0	0	0	0.18	0.101	0	0.324	0.53
		fat2	TCP5	GRMZM5G829544_P01	AC233950.1_FGP002	0	0	0	0	0	0	0	0.53	0.53
		GRMZM2G010274_P01	TCP5	GRMZM2G010274_P01	AC233950.1_FGP002	0	0	0	0	0	0	0	0.53	0.53
		GRMZM2G101511_P02	Ra1	GRMZM2G101511_P02	GRMZM2G003927_P01	0	0	0	0	0	0	0	0.53	0.53
		GRMZM2G016866_P01	AC215198.3_FGP002	GRMZM2G016866_P01	AC215198.3_FGP002	0	0	0	0	0	0	0	0.53	0.53
		CCD7	TCP5	GRMZM2G158657_P01	AC233950.1_FGP002	0	0	0	0	0	0	0	0.53	0.53
		GRMZM2G110626_P01	TCP19	GRMZM2G110626_P01	GRMZM2G088440_P01	0.169	0	0	0	0.18	0.101	0	0.324	0.53
		wrky46	yz1	GRMZM5G823157_P01	GRMZM2G114048_P01	0	0	0	0	0	0	0	0.53	0.53
		WRKY110	TCP16	GRMZM2G173680_P01	GRMZM2G064628_P01	0	0	0	0	0	0	0	0.529	0.529
		TCP33	GRMZM2G046070_P03	GRMZM2G166687_P01	GRMZM2G046070_P03	0	0	0	0	0	0	0	0.529	0.529
		TCP26	GRMZM2G016866_P01	GRMZM2G110242_P01	GRMZM2G016866_P01	0	0	0	0	0	0	0	0.529	0.529
		TCP26	PCNA	GRMZM2G110242_P01	GRMZM2G030523_P01	0	0	0	0	0	0	0	0.529	0.529
		GRMZM2G004880_P01	TCP6	GRMZM2G004880_P01	AC234521.1_FGP006	0	0	0	0	0	0	0	0.529	0.529
		GRMZM2G173424_P01	AC215198.3_FGP002	GRMZM2G173424_P01	AC215198.3_FGP002	0	0	0	0	0	0	0	0.529	0.529
		TCP36	GRMZM2G046070_P03	GRMZM2G178603_P01	GRMZM2G046070_P03	0	0	0	0	0	0	0	0.529	0.529
		WRKY110	TCP26	GRMZM2G173680_P01	GRMZM2G110242_P01	0	0	0	0	0	0	0	0.529	0.529
		GRMZM2G173424_P01	TCP26	GRMZM2G173424_P01	GRMZM2G110242_P01	0	0	0	0	0	0	0	0.529	0.529
		TCP16	GRMZM2G016866_P01	GRMZM2G064628_P01	GRMZM2G016866_P01	0	0	0	0	0	0	0	0.529	0.529
		GRMZM2G173424_P01	TCP16	GRMZM2G173424_P01	GRMZM2G064628_P01	0	0	0	0	0	0	0	0.529	0.529
		GRMZM2G054663_P01	TCP6	GRMZM2G054663_P01	AC234521.1_FGP006	0	0	0	0	0	0	0	0.529	0.529
		WRKY110	AC215198.3_FGP002	GRMZM2G173680_P01	AC215198.3_FGP002	0	0	0	0	0	0	0	0.529	0.529
		TCP16	AC215198.3_FGP002	GRMZM2G064628_P01	AC215198.3_FGP002	0	0	0	0	0	0	0	0.528	0.528
		TCP26	AC215198.3_FGP002	GRMZM2G110242_P01	AC215198.3_FGP002	0	0	0	0	0	0	0	0.528	0.528
		TCP45	GRMZM2G102356_P01	GRMZM2G465091_P01	GRMZM2G102356_P01	0	0	0	0	0	0	0	0.528	0.528
		TCP26	TCP7	GRMZM2G110242_P01	GRMZM2G003944_P01	0	0	0	0	0	0	0	0.528	0.528
		TCP16	ra2	GRMZM2G064628_P01	AC233943.1_FGP002	0	0	0	0	0	0	0	0.527	0.527
		TCP26	TCP11	GRMZM2G110242_P01	GRMZM2G034638_P01	0	0	0	0	0	0	0	0.527	0.527
		yz1	TCP14	GRMZM2G114048_P01	GRMZM2G060319_P01	0	0	0	0	0	0	0	0.526	0.526
		TCP5	ra2	AC233950.1_FGP002	AC233943.1_FGP002	0	0	0	0	0	0	0	0.526	0.526
		GRMZM2G174716_P01	TCP6	GRMZM2G174716_P01	AC234521.1_FGP006	0	0	0	0	0	0	0	0.525	0.525
		wrky46	GRMZM2G102356_P01	GRMZM5G823157_P01	GRMZM2G102356_P01	0	0	0	0	0	0	0	0.525	0.525
		GRMZM2G167766_P01	TCP6	GRMZM2G167766_P01	AC234521.1_FGP006	0	0	0	0	0	0	0	0.525	0.525
		GRMZM2G377761_P01	TCP6	GRMZM2G377761_P01	AC234521.1_FGP006	0	0	0	0	0	0	0	0.525	0.525
		GRMZM2G388855_P01	TCP6	GRMZM2G388855_P01	AC234521.1_FGP006	0	0	0	0	0	0	0	0.525	0.525
		GRMZM2G150030_P01	TCP6	GRMZM2G150030_P01	AC234521.1_FGP006	0	0	0	0	0	0	0	0.525	0.525
		IDP2469	TCP6	GRMZM2G170870_P01	AC234521.1_FGP006	0	0	0	0	0	0	0	0.525	0.525
		GRMZM2G165694_P01	TCP6	GRMZM2G165694_P01	AC234521.1_FGP006	0	0	0	0	0	0	0	0.525	0.525
		GRMZM2G449496_P01	TCP6	GRMZM2G449496_P01	AC234521.1_FGP006	0	0	0	0	0	0	0	0.525	0.525
		myb38	TCP14	GRMZM2G084583_P01	GRMZM2G060319_P01	0	0	0	0	0	0	0	0.524	0.524
		BA1	TE1	GRMZM2G397518_P01	GRMZM2G085113_P01	0	0	0	0	0	0	0	0.521	0.521
		GRMZM5G809578_P01	GRMZM2G174716_P01	GRMZM5G809578_P01	GRMZM2G174716_P01	0.191	0	0	0	0.128	0.047	0	0.371	0.52
		GRMZM2G356282_P01	GRMZM2G174716_P01	GRMZM2G356282_P01	GRMZM2G174716_P01	0.191	0	0	0	0.128	0.047	0	0.371	0.52
		WRKY102	GRMZM2G016866_P01	GRMZM2G070211_P01	GRMZM2G016866_P01	0	0	0	0	0	0	0	0.514	0.514
		WRKY109	GRMZM2G016866_P01	GRMZM5G880069_P02	GRMZM2G016866_P01	0	0	0	0	0	0	0	0.514	0.514
		GRMZM5G805493_P01	GRMZM2G377761_P01	GRMZM5G805493_P01	GRMZM2G377761_P01	0.047	0	0	0	0.042	0.247	0	0.371	0.509
		GRMZM2G377761_P01	GRMZM2G094863_P01	GRMZM2G377761_P01	GRMZM2G094863_P01	0.047	0	0	0	0.042	0.247	0	0.371	0.509
		GRMZM2G377761_P01	GRMZM2G336144_P01	GRMZM2G377761_P01	GRMZM2G336144_P01	0.047	0	0	0	0.042	0.247	0	0.371	0.509
		GRMZM2G377761_P01	GRMZM2G153815_P01	GRMZM2G377761_P01	GRMZM2G153815_P01	0.047	0	0	0	0.042	0.247	0	0.371	0.509
		GRMZM5G809578_P01	GRMZM2G377761_P01	GRMZM5G809578_P01	GRMZM2G377761_P01	0.047	0	0	0	0.042	0.247	0	0.371	0.509
		GRMZM2G377761_P01	GRMZM2G356282_P01	GRMZM2G377761_P01	GRMZM2G356282_P01	0.047	0	0	0	0.042	0.247	0	0.371	0.509
		GRMZM2G174716_P01	AC211651.4_FGP001	GRMZM2G174716_P01	AC211651.4_FGP001	0.191	0	0	0	0.089	0.045	0	0.384	0.508
		GRMZM2G174716_P01	GRMZM2G161035_P01	GRMZM2G174716_P01	GRMZM2G161035_P01	0.191	0	0	0	0.089	0.045	0	0.384	0.508
		GRMZM5G805493_P01	GRMZM2G174716_P01	GRMZM5G805493_P01	GRMZM2G174716_P01	0.191	0	0	0	0.102	0.045	0	0.371	0.505
		GRMZM2G174716_P01	AC199439.4_FGP005	GRMZM2G174716_P01	AC199439.4_FGP005	0.191	0	0	0	0.089	0.045	0	0.374	0.5
		GRMZM2G174716_P01	GRMZM2G153815_P01	GRMZM2G174716_P01	GRMZM2G153815_P01	0.191	0	0	0	0.089	0.045	0	0.371	0.498
		GRMZM2G472031_P01	GRMZM2G174716_P01	GRMZM2G472031_P01	GRMZM2G174716_P01	0.191	0	0	0	0.089	0.045	0	0.371	0.498
		GRMZM2G174716_P01	GRMZM2G094863_P01	GRMZM2G174716_P01	GRMZM2G094863_P01	0.191	0	0	0	0.089	0.045	0	0.371	0.498
		GRMZM2G326009_P01	GRMZM2G174716_P01	GRMZM2G326009_P01	GRMZM2G174716_P01	0.191	0	0	0	0.089	0.045	0	0.371	0.498
		GRMZM2G336144_P01	GRMZM2G174716_P01	GRMZM2G336144_P01	GRMZM2G174716_P01	0.191	0	0	0	0.089	0.045	0	0.371	0.498
		WRKY109	AC215198.3_FGP002	GRMZM5G880069_P02	AC215198.3_FGP002	0	0	0	0	0	0	0	0.475	0.475
		WRKY102	AC215198.3_FGP002	GRMZM2G070211_P01	AC215198.3_FGP002	0	0	0	0	0	0	0	0.475	0.475
		WRKY102	TCP16	GRMZM2G070211_P01	GRMZM2G064628_P01	0	0	0	0	0	0	0	0.473	0.473
		TCP26	GRMZM2G042992_P01	GRMZM2G110242_P01	GRMZM2G042992_P01	0	0	0	0	0	0	0	0.473	0.473
		WRKY109	TCP16	GRMZM5G880069_P02	GRMZM2G064628_P01	0	0	0	0	0	0	0	0.473	0.473
		TCP26	WRKY102	GRMZM2G110242_P01	GRMZM2G070211_P01	0	0	0	0	0	0	0	0.473	0.473
		WRKY109	TCP26	GRMZM5G880069_P02	GRMZM2G110242_P01	0	0	0	0	0	0	0	0.473	0.473
		TCP45	GRMZM2G046070_P03	GRMZM2G465091_P01	GRMZM2G046070_P03	0	0	0	0	0	0	0	0.467	0.467
		GRMZM2G467943_P01	GRMZM2G326009_P01	GRMZM2G467943_P01	GRMZM2G326009_P01	0	0	0	0	0.163	0.103	0.346	0	0.466
		GRMZM2G326009_P01	GRMZM2G025016_P01	GRMZM2G326009_P01	GRMZM2G025016_P01	0	0	0	0	0.163	0.103	0.346	0	0.466
		GRMZM2G472031_P01	GRMZM2G467943_P01	GRMZM2G472031_P01	GRMZM2G467943_P01	0	0	0	0	0.163	0.103	0.346	0	0.466
		GRMZM2G472031_P01	GRMZM2G025016_P01	GRMZM2G472031_P01	GRMZM2G025016_P01	0	0	0	0	0.163	0.103	0.346	0	0.466
		TCP16	Ra1	GRMZM2G064628_P01	GRMZM2G003927_P01	0	0	0	0	0	0	0	0.466	0.465
		GRMZM2G102356_P01	TCP14	GRMZM2G102356_P01	GRMZM2G060319_P01	0	0	0	0	0	0	0	0.464	0.463
		wrky46	GRMZM2G046070_P03	GRMZM5G823157_P01	GRMZM2G046070_P03	0	0	0	0	0	0	0	0.463	0.463
		GRMZM2G046070_P03	TCP5	GRMZM2G046070_P03	AC233950.1_FGP002	0	0	0	0	0	0	0	0.461	0.461
		GRMZM2G023798_P01	TCP1	GRMZM2G023798_P01	AC190734.2_FGP003	0	0	0	0	0	0	0	0.457	0.457
		GRMZM2G065494_P01	TCP1	GRMZM2G065494_P01	AC190734.2_FGP003	0	0	0	0	0	0	0	0.457	0.457
		GRMZM2G356282_P01	myb38	GRMZM2G356282_P01	GRMZM2G084583_P01	0	0	0	0	0.11	0.096	0.346	0.077	0.449
		WRKY109	GRMZM2G173424_P01	GRMZM5G880069_P02	GRMZM2G173424_P01	0	0	0	0	0	0.082	0	0.423	0.447
		GRMZM2G173424_P01	WRKY102	GRMZM2G173424_P01	GRMZM2G070211_P01	0	0	0	0	0	0.082	0	0.423	0.447
		GRMZM2G467943_P01	GRMZM2G173424_P01	GRMZM2G467943_P01	GRMZM2G173424_P01	0	0	0	0	0.045	0.079	0	0.42	0.445
		GRMZM2G173424_P01	GRMZM2G025016_P01	GRMZM2G173424_P01	GRMZM2G025016_P01	0	0	0	0	0.045	0.079	0	0.42	0.445
		PCNA	GRMZM2G025016_P01	GRMZM2G030523_P01	GRMZM2G025016_P01	0	0	0	0	0.132	0	0	0.371	0.43
		GRMZM2G467943_P01	PCNA	GRMZM2G467943_P01	GRMZM2G030523_P01	0	0	0	0	0.132	0	0	0.371	0.43
		IDP2469	AC199439.4_FGP005	GRMZM2G170870_P01	AC199439.4_FGP005	0.058	0	0	0	0.068	0	0	0.401	0.428
		GRMZM2G110626_P01	PCNA	GRMZM2G110626_P01	GRMZM2G030523_P01	0	0	0	0	0.114	0.048	0	0.371	0.423
		GRMZM2G039263_P01	PCNA	GRMZM2G039263_P01	GRMZM2G030523_P01	0	0	0	0	0.114	0.048	0	0.371	0.423
		TCP17	GRMZM2G039263_P01	GRMZM2G077755_P01	GRMZM2G039263_P01	0	0	0	0	0	0	0	0.414	0.414
		GRMZM2G110626_P01	TCP17	GRMZM2G110626_P01	GRMZM2G077755_P01	0	0	0	0	0	0	0	0.414	0.414
		PCNA	AC199439.4_FGP005	GRMZM2G030523_P01	AC199439.4_FGP005	0	0	0	0	0.096	0	0	0.376	0.411
		GRMZM2G065494_P01	GRMZM2G039263_P01	GRMZM2G065494_P01	GRMZM2G039263_P01	0	0	0	0	0	0	0	0.41	0.41
		GRMZM2G110626_P01	TCP11	GRMZM2G110626_P01	GRMZM2G034638_P01	0	0	0	0	0	0	0	0.41	0.41
		TCP11	GRMZM2G023798_P01	GRMZM2G034638_P01	GRMZM2G023798_P01	0	0	0	0	0	0	0	0.41	0.41
		GRMZM2G110626_P01	GRMZM2G023798_P01	GRMZM2G110626_P01	GRMZM2G023798_P01	0	0	0	0	0	0	0	0.41	0.41
		GRMZM2G039263_P01	TCP11	GRMZM2G039263_P01	GRMZM2G034638_P01	0	0	0	0	0	0	0	0.41	0.41
		GRMZM2G065494_P01	TCP11	GRMZM2G065494_P01	GRMZM2G034638_P01	0	0	0	0	0	0	0	0.41	0.41
		TCP17	TCP1	GRMZM2G077755_P01	AC190734.2_FGP003	0	0	0	0	0	0	0	0.41	0.41
		GRMZM2G039263_P01	GRMZM2G023798_P01	GRMZM2G039263_P01	GRMZM2G023798_P01	0	0	0	0	0	0	0	0.41	0.41
		GRMZM2G110626_P01	GRMZM2G065494_P01	GRMZM2G110626_P01	GRMZM2G065494_P01	0	0	0	0	0	0	0	0.41	0.41
		GRMZM2G326009_P01	PCNA	GRMZM2G326009_P01	GRMZM2G030523_P01	0	0	0	0	0.09	0	0	0.373	0.405
		GRMZM2G161035_P01	PCNA	GRMZM2G161035_P01	GRMZM2G030523_P01	0	0	0	0	0.09	0	0	0.373	0.405
		GRMZM2G377761_P01	GRMZM2G110626_P01	GRMZM2G377761_P01	GRMZM2G110626_P01	0	0	0	0	0.093	0	0	0.371	0.405
		GRMZM2G472031_P01	PCNA	GRMZM2G472031_P01	GRMZM2G030523_P01	0	0	0	0	0.09	0	0	0.373	0.405
		GRMZM2G377761_P01	GRMZM2G039263_P01	GRMZM2G377761_P01	GRMZM2G039263_P01	0	0	0	0	0.093	0	0	0.371	0.405
		PCNA	AC211651.4_FGP001	GRMZM2G030523_P01	AC211651.4_FGP001	0	0	0	0	0.09	0	0	0.373	0.405
		GRMZM2G467943_P01	GRMZM2G046070_P03	GRMZM2G467943_P01	GRMZM2G046070_P03	0	0	0	0	0	0	0	0.404	0.404
		GRMZM2G046070_P03	GRMZM2G025016_P01	GRMZM2G046070_P03	GRMZM2G025016_P01	0	0	0	0	0	0	0	0.404	0.404
		GRMZM2G336144_P01	IDP2469	GRMZM2G336144_P01	GRMZM2G170870_P01	0.058	0	0	0	0.071	0.042	0	0.371	0.402
		IDP2469	GRMZM2G153815_P01	GRMZM2G170870_P01	GRMZM2G153815_P01	0.058	0	0	0	0.071	0.042	0	0.371	0.402
		IDP2469	GRMZM2G094863_P01	GRMZM2G170870_P01	GRMZM2G094863_P01	0.058	0	0	0	0.071	0.042	0	0.371	0.402
P. patens	Class I	PP1S340_7V6.1	PP1S218_133V6.1	PP1S340_7V6.1	PP1S218_133V6.1	0	0	0.527	0.99	0	0	0.8	0	0.801
		GAL2	GAL1	PP1S175_16V6.1	PP1S12_244V6.1	0	0	0	0.976	0	0	0.8	0	0.8
		PP1S76_209V6.1	TCP4	PP1S76_209V6.1	PP1S356_40V6.1	0	0	0	0	0	0.453	0	0	0.453
		PP1S76_209V6.1	TCP1	PP1S76_209V6.1	PP1S348_6V6.1	0	0	0	0	0	0.453	0	0	0.453
		PP1S76_209V6.1	TCP2	PP1S76_209V6.1	PP1S67_183V6.1	0	0	0	0	0	0.453	0	0	0.453
		PP1S76_209V6.1	PP1S340_7V6.1	PP1S76_209V6.1	PP1S340_7V6.1	0	0	0	0	0	0.062	0.427	0.052	0.445
		PP1S76_209V6.1	PP1S218_133V6.1	PP1S76_209V6.1	PP1S218_133V6.1	0	0	0	0	0	0.062	0.427	0.052	0.445
		TCP2	GAL1	PP1S67_183V6.1	PP1S12_244V6.1	0	0	0	0	0	0.429	0	0	0.429
		TCP2	GAL2	PP1S67_183V6.1	PP1S175_16V6.1	0	0	0	0	0	0.429	0	0	0.429
		TCP1	GAL2	PP1S348_6V6.1	PP1S175_16V6.1	0	0	0	0	0	0.429	0	0	0.429
		TCP1	GAL1	PP1S348_6V6.1	PP1S12_244V6.1	0	0	0	0	0	0.429	0	0	0.429
		TCP4	GAL2	PP1S356_40V6.1	PP1S175_16V6.1	0	0	0	0	0	0.429	0	0	0.429
		TCP4	GAL1	PP1S356_40V6.1	PP1S12_244V6.1	0	0	0	0	0	0.429	0	0	0.429
		TCP1	PP1S218_133V6.1	PP1S348_6V6.1	PP1S218_133V6.1	0	0	0	0	0	0	0	0.411	0.41
		TCP4	PP1S340_7V6.1	PP1S356_40V6.1	PP1S340_7V6.1	0	0	0	0	0	0	0	0.411	0.41
		TCP2	PP1S340_7V6.1	PP1S67_183V6.1	PP1S340_7V6.1	0	0	0	0	0	0	0	0.411	0.41
		TCP2	PP1S218_133V6.1	PP1S67_183V6.1	PP1S218_133V6.1	0	0	0	0	0	0	0	0.411	0.41
		TCP4	PP1S218_133V6.1	PP1S356_40V6.1	PP1S218_133V6.1	0	0	0	0	0	0	0	0.411	0.41
		TCP1	PP1S340_7V6.1	PP1S348_6V6.1	PP1S340_7V6.1	0	0	0	0	0	0	0	0.411	0.41
		TCP2	PP1S195_11V6.1	PP1S67_183V6.1	PP1S195_11V6.1	0	0	0	0	0	0	0	0.407	0.407
		PP1S646_1V6.1	TCP4	PP1S646_1V6.1	PP1S356_40V6.1	0	0	0	0	0	0	0	0.407	0.407
		PP1S570_2V6.1	TCP4	PP1S570_2V6.1	PP1S356_40V6.1	0	0	0	0	0	0	0	0.407	0.407
		TCP1	PP1S195_11V6.1	PP1S348_6V6.1	PP1S195_11V6.1	0	0	0	0	0	0	0	0.407	0.407
		TCP2	PP1S570_2V6.1	PP1S67_183V6.1	PP1S570_2V6.1	0	0	0	0	0	0	0	0.407	0.407
		TCP4	PP1S195_11V6.1	PP1S356_40V6.1	PP1S195_11V6.1	0	0	0	0	0	0	0	0.407	0.407
		TCP2	PP1S646_1V6.1	PP1S67_183V6.1	PP1S646_1V6.1	0	0	0	0	0	0	0	0.407	0.407
		PP1S646_1V6.1	TCP1	PP1S646_1V6.1	PP1S348_6V6.1	0	0	0	0	0	0	0	0.407	0.407
		PP1S570_2V6.1	TCP1	PP1S570_2V6.1	PP1S348_6V6.1	0	0	0	0	0	0	0	0.407	0.407
	CIN	PP1S42_276V6.1	PP1S411_22V6.1	PP1S42_276V6.1	PP1S411_22V6.1	0	0	0	0.766	0	0.64	0	0	0.64
		PP1S70_275V6.1	PP1S42_276V6.1	PP1S70_275V6.1	PP1S42_276V6.1	0	0	0	0.746	0	0.64	0	0	0.64
		PP1S55_210V6.1	PP1S42_276V6.1	PP1S55_210V6.1	PP1S42_276V6.1	0	0	0	0.744	0	0.64	0	0	0.64
		PP1S370_10V6.1	TCP3	PP1S370_10V6.1	PP1S332_35V6.1	0	0	0	0	0	0	0	0.467	0.467
		PP1S21_159V6.1	TCP7	PP1S21_159V6.1	PP1S207_110V6.1	0	0	0	0	0	0	0	0.467	0.467
		PP1S370_10V6.1	TCP7	PP1S370_10V6.1	PP1S207_110V6.1	0	0	0	0	0	0	0	0.467	0.467
		TCP3	PP1S21_159V6.1	PP1S332_35V6.1	PP1S21_159V6.1	0	0	0	0	0	0	0	0.467	0.467
		PP1S33_211V6.1	TCP7	PP1S33_211V6.1	PP1S207_110V6.1	0	0	0	0	0	0	0	0.407	0.407
		PP1S42_276V6.1	TCP7	PP1S42_276V6.1	PP1S207_110V6.1	0	0	0	0	0	0	0	0.407	0.407
		PP1S79_2V6.3	TCP7	PP1S79_2V6.3	PP1S207_110V6.1	0	0	0	0	0	0	0	0.407	0.407
		PP1S39_161V6.1	TCP7	PP1S39_161V6.1	PP1S207_110V6.1	0	0	0	0	0	0	0	0.407	0.407
		PP1S411_22V6.1	TCP3	PP1S411_22V6.1	PP1S332_35V6.1	0	0	0	0	0	0	0	0.407	0.407
		PP1S33_211V6.1	TCP3	PP1S33_211V6.1	PP1S332_35V6.1	0	0	0	0	0	0	0	0.407	0.407
		PP1S411_22V6.1	TCP7	PP1S411_22V6.1	PP1S207_110V6.1	0	0	0	0	0	0	0	0.407	0.407
		PP1S39_161V6.1	TCP3	PP1S39_161V6.1	PP1S332_35V6.1	0	0	0	0	0	0	0	0.407	0.407
		TCP3	PP1S327_64V6.1	PP1S332_35V6.1	PP1S327_64V6.1	0	0	0	0	0	0	0	0.407	0.407
		PP1S70_275V6.1	TCP3	PP1S70_275V6.1	PP1S332_35V6.1	0	0	0	0	0	0	0	0.407	0.407
		PP1S42_276V6.1	TCP3	PP1S42_276V6.1	PP1S332_35V6.1	0	0	0	0	0	0	0	0.407	0.407
		PP1S79_2V6.3	TCP3	PP1S79_2V6.3	PP1S332_35V6.1	0	0	0	0	0	0	0	0.407	0.407
		PP1S327_64V6.1	TCP7	PP1S327_64V6.1	PP1S207_110V6.1	0	0	0	0	0	0	0	0.407	0.407
		PP1S55_210V6.1	TCP7	PP1S55_210V6.1	PP1S207_110V6.1	0	0	0	0	0	0	0	0.407	0.407
		PP1S70_275V6.1	TCP7	PP1S70_275V6.1	PP1S207_110V6.1	0	0	0	0	0	0	0	0.407	0.407
		PP1S55_210V6.1	TCP3	PP1S55_210V6.1	PP1S332_35V6.1	0	0	0	0	0	0	0	0.407	0.407
