# Supplementary material for: Evolutionary and Comparative Expression Analyses of TCP Transcription Factor Gene Family in Land Plants
Source: Int J Mol Sci. 2019 Jul 23;20(14):3591. doi: 10.3390/ijms20143591 (PMC6679135; doi:10.3390/ijms20143591)
Supplement: Supplementary file 1 [file ijms-20-03591-s001.zip › Supplementary Materials/Table S6.xlsx]

## Sheet: Table S6
Table S6. The annotation of proteins in the interaction network of TCP proteins in A. thaliana, G. max, O. sativa, Z. mays, and P. patens.
Species	Node	ID	Domain_summary_url	Annotation
A. thaliana	LHY	AT1G01060.1	http://smart.embl.de/smart/DD2.cgi?smart=645:SANT(23|71)+	LATE ELONGATED HYPOCOTYL; Transcription factor involved in the circadian clock. Binds to the promoter region of APRR1/TOC1 and TCP21/CHE to repress their transcription. Represses both CCA1 and itself
	GAI	AT1G14920.1	http://smart.embl.de/smart/DD2.cgi?smart=533:DELLA(28|101)+Pfam_GRAS(169|529)+	DELLA protein GAI; Probable transcriptional regulator that acts as a repressor of the gibberellin (GA) signaling pathway. No effect of the BOI proteins on its stability. Probably acts by participating in large multiprotein complexes that repress transcription of GA- inducible genes. Positively regulates XERICO expression. In contrast to RGA, it is less sensitive to GA. Its activity is probably re…
	TOM20-2	AT1G27390.1	http://smart.embl.de/smart/DD2.cgi?smart=210:Pfam_TOM20_plant(8|201)+	Translocase outer membrane 20-2; Central component of the receptor complex responsible for the recognition and translocation of cytosolically synthesized mitochondrial preproteins. Together with TOM22 functions as the transit peptide receptor at the surface of the mitochondrion outer membrane and facilitates the movement of preproteins into the translocation pore
	AT1G27470	AT1G27470.1	http://smart.embl.de/smart/DD2.cgi?smart=810:WD40(3|41)+WD40(48|94)+WD40(97|181)+WD40(187|226)+WD40(237|275)+WD40(278|317)+WD40(522|557)+	Transducin family protein / WD-40 repeat family protein
	TCP24	AT1G30210.1	http://smart.embl.de/smart/DD2.cgi?smart=324:Pfam_TCP(47|170)+	Transcription factor TCP24; Plays a pivotal role in the control of morphogenesis of shoot organs by negatively regulating the expression of boundary- specific genes such as CUC genes, probably through the induction of miRNA (e.g. miR164). In association with ABAP1, exerts a negative role in cell proliferation in leaves, possibly by inhibiting mitotic DNA replication. Participates in ovule develpm…
	TCP23	AT1G35560.1	http://smart.embl.de/smart/DD2.cgi?smart=341:Pfam_TCP(48|219)+	Transcription factor TCP23
	NAC019	AT1G52890.1	http://smart.embl.de/smart/DD2.cgi?smart=317:Pfam_NAM(14|140)+	NAC domain containing protein 19; Transcription factors that bind specifically to the 5'- CATGTG-3' motif
	TCP3	AT1G53230.1	http://smart.embl.de/smart/DD2.cgi?smart=391:Pfam_TCP(46|339)+	Transcription factor TCP3; Plays a pivotal role in the control of morphogenesis of shoot organs by negatively regulating the expression of boundary- specific genes such as CUC genes, probably through the induction of miRNA (e.g. miR164). Participates in ovule develpment (PubMed:25378179)
	AT1G54610	AT1G54610.2	http://smart.embl.de/smart/DD2.cgi?smart=573:S_TKc(118|402)+	Protein kinase superfamily protein
	AT1G55270	AT1G55270.1	http://smart.embl.de/smart/DD2.cgi?smart=434:FBOX(82|122)+Kelch(180|227)+Kelch(228|276)+	F-box/kelch-repeat protein
	TCP8	AT1G58100.1	http://smart.embl.de/smart/DD2.cgi?smart=401:Pfam_TCP(53|238)+	TCP domain protein 8; Can specifically bind site II elements in the promoter region of PP438/PNM1
	TCP12	AT1G68800.1	http://smart.embl.de/smart/DD2.cgi?smart=356:Pfam_TCP(109|242)+	TCP domain protein 12; Transcription factor that prevents axillary bud outgrowth. May also delay early axillary bud development. Probably involved in the auxin-induced control of apical dominance
	TCP15	AT1G69690.1	http://smart.embl.de/smart/DD2.cgi?smart=325:Pfam_TCP(45|193)+	Transcription factor TCP15
	TCP22	AT1G72010.1	http://smart.embl.de/smart/DD2.cgi?smart=375:Pfam_TCP(56|298)+	Transcription factor TCP22
	SARD1	AT1G73805.1	http://smart.embl.de/smart/DD2.cgi?smart=451:Pfam_Calmodulin_bind(89|381)+	SAR Deficient 1; Transcription activator that binds DNA in a sequence- specific manner, 5'-GAAATTTTGG-3', to promote the expression of target genes (PubMed:20921422, PubMed:21615571, PubMed:23153277). Recruited to the promoter of ICS1 and other defense-related genes (e.g. PR1 and SID2) in response to both biotic (e.g. Pseudomonas syringae pv. maculicola ES4326) and abiotic stresses (e.g. UV-B), t…
	RGA1	AT2G01570.1	http://smart.embl.de/smart/DD2.cgi?smart=587:DELLA(44|117)+Pfam_GRAS(221|581)+	DELLA protein RGA; Probable transcriptional regulator that acts as a repressor of the gibberellin (GA) signaling pathway. Probably acts by participating in large multiprotein complexes that repress transcription of GA-inducible genes. Positively regulates XERICO expression in seeds. Upon GA application, it is degraded by the proteasome, allowing the GA signaling pathway. Compared to other DELLA p…
	AT2G01710	AT2G01710.1	http://smart.embl.de/smart/DD2.cgi?smart=311:DnaJ(70|131)+	Chaperone DnaJ-domain containing protein
	AT2G03500	AT2G03500.1	http://smart.embl.de/smart/DD2.cgi?smart=432:COIL(61|84)+Pfam_Myb_DNA-binding(235|286)+	Myb family transcription factor
	TCP10	AT2G31070.1	http://smart.embl.de/smart/DD2.cgi?smart=361:Pfam_TCP(26|180)+	TCP domain protein 10; Plays a pivotal role in the control of morphogenesis of shoot organs by negatively regulating the expression of boundary- specific genes such as CUC genes, probably through the induction of miRNA (e.g. miR164). Participates in ovule develpment (PubMed:25378179)
	PURA1	AT2G32080.1	http://smart.embl.de/smart/DD2.cgi?smart=296:PUR(30|91)+PUR(93|160)+PUR(216|277)+	Purin-rich alpha 1; Transcription factor that specifically binds the purine- rich double-stranded telomeric repeated sequence 5'-AAACCCTAA-3' found in promoter telo boxes
	ATHB-22	AT2G36610.1	http://smart.embl.de/smart/DD2.cgi?smart=185:HOX(68|138)+	Homeobox protein 22; Probable transcription factor
	TCP11	AT2G37000.1	http://smart.embl.de/smart/DD2.cgi?smart=188:Pfam_TCP(38|187)+	Transcription factor TCP11
	DAR2	AT2G39830.1	http://smart.embl.de/smart/DD2.cgi?smart=528:LIM(161|213)+Pfam_DUF3633(311|524)+	DA1-related protein 2; Ubiquitin receptor that probably regulates developmental process
	AT2G40010	AT2G40010.1	http://smart.embl.de/smart/DD2.cgi?smart=317:Pfam_Ribosomal_L10(6|110)+Pfam_Ribosomal_60s(234|316)+	60S acidic ribosomal protein P0-1; Ribosomal protein P0 is the functional equivalent of E.coli protein L10
	AT2G44130	AT2G44130.1	http://smart.embl.de/smart/DD2.cgi?smart=409:FBOX(23|63)+Kelch(151|199)+Kelch(201|248)+	F-box/kelch-repeat protein
	TCP9	AT2G45680.1	http://smart.embl.de/smart/DD2.cgi?smart=356:Pfam_TCP(68|208)+	TCP domain protein 9
	CCA1	AT2G46830.1	http://smart.embl.de/smart/DD2.cgi?smart=608:SANT(23|71)+	Protein CCA1; Transcription factor involved in the circadian clock and in the phytochrome regulation. Binds to the promoter regions of APRR1/TOC1 and TCP21/CHE to repress their transcription. Binds to the promoter regions of CAB2A and CAB2B to promote their transcription. Represses both LHY and itself
	UBQ6	AT2G47110.1	http://smart.embl.de/smart/DD2.cgi?smart=157:UBQ(1|72)+Pfam_Ribosomal_S27(101|147)+	Ubiquitin 6; Ubiquitin exists either covalently attached to another protein, or free (unanchored). When covalently bound, it is conjugated to target proteins via an isopeptide bond either as a monomer (monoubiquitin), a polymer linked via different Lys residues of the ubiquitin (polyubiquitin chains) or a linear polymer linked via the initiator Met of the ubiquitin (linear polyubiquitin chains). …
	TCP13	AT3G02150.2	http://smart.embl.de/smart/DD2.cgi?smart=355:Pfam_TCP(71|230)+	Transcription factor TCP13; Plays a pivotal role in the control of morphogenesis of shoot organs by negatively regulating the expression of boundary- specific genes such as CUC genes, probably through the induction of miRNA (e.g. miR164). Binds to the 3'-ACC-5' repeats in the light-responsive promoter (LRP) of psbD, and activates its transcription. Participates in ovule develpment (PubMed:2537817…
	AT3G09200	AT3G09200.1	http://smart.embl.de/smart/DD2.cgi?smart=320:Pfam_Ribosomal_L10(5|109)+Pfam_Ribosomal_60s(233|317)+	60S acidic ribosomal protein P0-2; Ribosomal protein P0 is the functional equivalent of E.coli protein L10
	SPY	AT3G11540.1	http://smart.embl.de/smart/DD2.cgi?smart=914:TPR(77|110)+TPR(111|144)+TPR(152|185)+SEL1(186|217)+TPR(186|219)+SEL1(220|251)+TPR(220|253)+TPR(261|294)+SEL1(295|326)+TPR(295|328)+TPR(329|362)+SEL1(329|360)+TPR(363|396)+TPR(397|430)+Pfam_Glyco_transf_41(483|636)+Pfam_Glyco_transf_41(648|841)+	SPINDLY; Probable O-linked N-acetylglucosamine transferase (OGT) involved in various processes such as gibberellin (GA) signaling pathway and circadian clock. OGTs catalyze the addition of nucleotide-activated sugars directly onto the polypeptide through O-glycosidic linkage with the hydroxyl of serine or threonine. Probably acts by adding O-linked sugars to yet unknown proteins. Acts as a repres…
	TCP4	AT3G15030.1	http://smart.embl.de/smart/DD2.cgi?smart=420:Pfam_TCP(42|257)+	Transcription factor TCP4; Plays a pivotal role in the control of morphogenesis of shoot organs by negatively regulating the expression of boundary- specific genes such as CUC genes, probably through the induction of miRNA (e.g. miR164). Required during early steps of embryogenesis. Participates in ovule develpment (PubMed:25378179)
	TCP-1	AT3G20050.1	http://smart.embl.de/smart/DD2.cgi?smart=545:Pfam_Cpn60_TCP1(31|538)+	T-complex protein 1 alpha subunit; Molecular chaperone; assists the folding of proteins upon ATP hydrolysis. Known to play a role, in vitro, in the folding of actin and tubulin
	LWD2	AT3G26640.1	http://smart.embl.de/smart/DD2.cgi?smart=346:WD40(122|164)+WD40(167|205)+WD40(256|296)+	LIGHT-REGULATED WD 2; Clock protein essential for the proper expression phase and period length of both the oscillator and output genes known to participate in photoperiod sensing. Required for the expression of APRR9, APRR7, and APRR5. Regulated by APRR9 and APRR7 at the transcriptional level, indicating the existence of a positive feedback loop within the circadian clock (PubMed:21357491)
	TCP20	AT3G27010.1	http://smart.embl.de/smart/DD2.cgi?smart=314:Pfam_TCP(71|180)+	Transcription factor TCP20; Transcription factor that binds to the site II motif (3'-TGGGCC/T-5') in the promoter of PCNA-2 and to 3'-GCCCG/A-5' elements in the promoters of cyclin CYCB1-1 and ribosomal protein genes
	AT3G28780	AT3G28780.1	http://smart.embl.de/smart/DD2.cgi?smart=674:SIGNAL(1|25)+Pfam_DUF1216(71|200)+	Uncharacterized protein
	TCP16	AT3G45150.1	http://smart.embl.de/smart/DD2.cgi?smart=165:Pfam_TCP(10|164)+	TCP domain protein 16; Required during early processes in pollen development
	DOF6	AT3G45610.1	http://smart.embl.de/smart/DD2.cgi?smart=245:Pfam_zf-Dof(35|97)+	DOF transcription factor 6; Transcription factor that binds specifically to a 5'- AA[AG]G-3' consensus core sequence
	RPS15AD	AT3G46040.1	http://smart.embl.de/smart/DD2.cgi?smart=130:Pfam_Ribosomal_S8(5|130)+	Regulated by TCP20
	TCP14	AT3G47620.1	http://smart.embl.de/smart/DD2.cgi?smart=489:Pfam_TCP(110|292)+	Transcription factor TCP14
	AT4G17800	AT4G17800.1	http://smart.embl.de/smart/DD2.cgi?smart=292:Pfam_DUF296(109|226)+	Putative AT-hook DNA-binding family protein; Transcription factor that specifically binds AT-rich DNA sequences related to the nuclear matrix attachment regions (MARs)
	WRKY28	AT4G18170.1	http://smart.embl.de/smart/DD2.cgi?smart=318:WRKY(171|230)+	WRKY DNA-binding protein 28; Transcription factor. Interacts specifically with the W box (5'-(T)TGAC[CT]-3'), a frequently occurring elicitor- responsive cis-acting element (By similarity)
	TCP2	AT4G18390.1	http://smart.embl.de/smart/DD2.cgi?smart=365:Pfam_TCP(39|177)+	Transcription factor TCP2; Plays a pivotal role in the control of morphogenesis of shoot organs by negatively regulating the expression of boundary- specific genes such as CUC genes, probably through the induction of miRNA (e.g. miR164). Participates in ovule develpment (PubMed:25378179). Participates in ovule develpment (PubMed:25378179). Promotes light-regulated transcription of CHS, CAB, HYH a…
	CSLG1	AT4G24010.1	http://smart.embl.de/smart/DD2.cgi?smart=760:TRANS(49|71)+Pfam_Cellulose_synt(101|393)+Pfam_Glyco_tranf_2_3(240|492)+Pfam_Glyco_trans_2_3(300|571)+Pfam_Cellulose_synt(393|704)+	Cellulose synthase like G1; Thought to be a Golgi-localized beta-glycan synthase that polymerize the backbones of noncellulosic polysaccharides (hemicelluloses) of plant cell wall
	SPL	AT4G27330.1	http://smart.embl.de/smart/DD2.cgi?smart=314:Pfam_NOZZLE(1|314)+	SPOROCYTELESS; Transcriptional regulator of sporocyte development (PubMed:10465788). Acts as an adapter-like transcriptional repressor recruiting TPL/TPR corepressors to inhibit TCP transcription factors (PubMed:25378179). Required for nucellus and embryo sac development (PubMed:10500234). Plays a central role in patterning both the proximal-distal and the adaxial-abaxial axes during ovule develo…
	AT4G36860	AT4G36860.1	http://smart.embl.de/smart/DD2.cgi?smart=553:UIM(42|61)+UIM(87|106)+UIM(149|168)+LIM(189|241)+Pfam_DUF3633(339|550)+	LIM domain-containing protein; Ubiquitin receptor that probably regulates developmental process
	SRFR1	AT4G37460.1	http://smart.embl.de/smart/DD2.cgi?smart=1052:TPR(39|72)+COIL(111|136)+TPR(297|330)+TPR(331|364)+TPR(365|398)+TPR(399|432)+TPR(433|466)+TPR(467|500)+TPR(501|534)+TPR(535|567)+TRANS(961|983)+	SUPPRESSOR OF RPS4-RLD 1; Negative regulator of effector-triggered immunity associated with the EDS1 resistance pathway (PubMed:15469494, PubMed:18774967, PubMed:19649196, PubMed:19525323, PubMed:20862316, PubMed:21079790). May localize its interactors to a microsomal membrane (PubMed:22158819). May therefore negatively regulate RPS4 and SNC1 translocation to the nucleus (PubMed:21079790). Contri…
	AT4	AT5G03545.1	http://smart.embl.de/smart/DD2.cgi?smart=70:TRANS(52|69)+	Uncharacterized protein
	TCP17	AT5G08070.1	http://smart.embl.de/smart/DD2.cgi?smart=242:Pfam_TCP(30|213)+	TCP domain protein 17; Plays a pivotal role in the control of morphogenesis of shoot organs by negatively regulating the expression of boundary- specific genes such as CUC genes, probably through the induction of miRNA (e.g. miR164). Participates in ovule develpment (PubMed:25378179)
	TCP21	AT5G08330.1	http://smart.embl.de/smart/DD2.cgi?smart=239:Pfam_TCP(24|210)+	TCP domain protein 11; Transcription factor involved in the regulation of the circadian clock. Acts as a repressor of CCA1 by binding to its promoter. No binding to the LHY promoter
	SAUR20	AT5G18020.1	http://smart.embl.de/smart/DD2.cgi?smart=91:Pfam_Auxin_inducible(4|90)+	SMALL AUXIN UP RNA 20; Functions as positive effectors of cell expansion through modulation of auxin transport
	AT5G20885	AT5G20885.1	http://smart.embl.de/smart/DD2.cgi?smart=176:TRANS(10|32)+RING(82|138)+	RING/U-box superfamily protein
	TCP7	AT5G23280.1	http://smart.embl.de/smart/DD2.cgi?smart=250:Pfam_TCP(32|224)+	Transcription factor TCP7
	PRR5	AT5G24470.1	http://smart.embl.de/smart/DD2.cgi?smart=667:TRANS(61|83)+REC(159|274)+Pfam_CCT(618|662)+	Pseudo-response regulator 5; Transcriptional repressor of CCA1 and LHY, thereby controlling photoperiodic flowering response. Involved in the positive and negative feedback loops of the circadian clock. Expression of several members of the ARR-like family is controlled by circadian rhythm. Proteolytic substrate of the E3 ubiquitin ligase SCF(ADO1) complex. APRR9, APRR7, and APRR5 coordinately act…
	AT5G27030.2	AT5G27030.2	http://smart.embl.de/smart/DD2.cgi?smart=1134:LisH(4|36)+CTLH(34|92)+WD40(333|374)+WD40(467|508)+WD40(510|551)+WD40(554|597)+WD40(600|640)+WD40(876|916)+WD40(919|958)+WD40(1008|1050)+WD40(1059|1101)+	TOPLESS-related 3; Transcriptional corepressor. Negative regulator of jasmonate responses (By similarity)
	AT5G37478	AT5G37478.1	http://smart.embl.de/smart/DD2.cgi?smart=178:Pfam_TPX2(72|128)+	TPX2 (targeting protein for Xklp2) family protein
	TOM20-4	AT5G40930.1	http://smart.embl.de/smart/DD2.cgi?smart=187:Pfam_TOM20_plant(7|179)+	Translocase of outer membrane 20-4; Central component of the receptor complex responsible for the recognition and translocation of cytosolically synthesized mitochondrial preproteins. Together with TOM22 functions as the transit peptide receptor at the surface of the mitochondrion outer membrane and facilitates the movement of preproteins into the translocation pore
	TCP6	AT5G41030.1	http://smart.embl.de/smart/DD2.cgi?smart=243:Pfam_TCP(61|243)+	Transcription factor TCP6
	NF-YC13	AT5G43250.1	http://smart.embl.de/smart/DD2.cgi?smart=130:Pfam_Histone(7|77)+Pfam_CBFD_NFYB_HMF(10|74)+	Nuclear factor Y, subunit C13
	TCP19	AT5G51910.1	http://smart.embl.de/smart/DD2.cgi?smart=293:Pfam_TCP(50|175)+	Transcription factor TCP19
	PNM1	AT5G60960.1	http://smart.embl.de/smart/DD2.cgi?smart=521:Pfam_PPR_3(176|208)+Pfam_PPR(247|276)+Pfam_PPR_1(316|349)+Pfam_PPR_2(319|369)+Pfam_PPR_3(322|355)+Pfam_PPR(323|353)+Pfam_PPR(358|388)+Pfam_PPR(399|425)+	Pentatricopeptide repeat-containing protein; RNA-binding protein that functions in both mitochondrion and nucleus. In mitochondrion, it is associated with polysomes and may play a role in translation. Required during embryogenesis. In nucleus, might be involved in the regulation of its own gene expression
	TCP5	AT5G60970.1	http://smart.embl.de/smart/DD2.cgi?smart=360:Pfam_TCP(60|277)+	Transcription factor TCP5; Plays a pivotal role in the control of morphogenesis of shoot organs by negatively regulating the expression of boundary- specific genes such as CUC genes, probably through the induction of miRNA (e.g. miR164). Participates in ovule develpment (PubMed:25378179)
	TOC1	AT5G61380.1	http://smart.embl.de/smart/DD2.cgi?smart=618:REC(19|134)+Pfam_CCT(533|577)+	TIMING OF CAB EXPRESSION 1; Controls photoperiodic flowering response. Component of the circadian clock. Expression of several members of the ARR-like family is controlled by circadian rhythm. The particular coordinated sequential expression of APRR9, APRR7, APRR5, APRR3 and APPR1 result to circadian waves that may be at the basis of the endogenous circadian clock. Positive regulator of CCA1 and …
	AT5G66070	AT5G66070.2	http://smart.embl.de/smart/DD2.cgi?smart=245:Pfam_Gly-zipper_Omp(43|80)+TRANS(131|150)+RING(200|241)+	RING/U-box superfamily protein
	AS2	AT1G65620.1	http://smart.embl.de/smart/DD2.cgi?smart=199:Pfam_DUF260(9|109)+	ASYMMETRIC LEAVES 2; Negative regulator of cell proliferation in the adaxial side of leaves. Regulates the formation of a symmetric lamina and the establishment of venation. Positively regulates LATERAL ORGAN BOUNDARIES (LOB) within the shoot apex, and the class III HD-ZIP genes REV, PHB, and PHV. Interacts directly with ASYMMETRIC LEAVES 1 (AS1) to repress the knox homeobox genes BP/KNAT1, KNAT2…
	AHP1	AT3G21510.1	http://smart.embl.de/smart/DD2.cgi?smart=154:HPT(35|130)+	Histidine-containing phosphotransmitter 1; Functions as two-component phosphorelay mediators between cytokinin sensor histidine kinases and response regulators (B-type ARRs). Plays an important role in propagating cytokinin signal transduction through the multistep His-to-Asp phosphorelay
	ATHP1	AT3G29350.1	http://smart.embl.de/smart/DD2.cgi?smart=156:HPT(37|137)+	Histidine-containing phosphotransmitter 2; Functions as two-component phosphorelay mediators between cytokinin sensor histidine kinases and response regulators (B-type ARRs). Plays an important role in propagating cytokinin signal transduction through the multistep His-to-Asp phosphorelay
	ORC1A	AT4G14700.1	http://smart.embl.de/smart/DD2.cgi?smart=809:BAH(135|341)+PHD(165|211)+AAA(458|612)+	Origin recognition complex 1; Essential protein (PubMed:19171893). Component of the origin recognition complex (ORC) that binds origins of replication. It has a role in both chromosomal replication and mating type transcriptional silencing. Binds to the ARS consensus sequence (ACS) of origins of replication (By similarity). H3K4me3 effector that regulates positively the transcription of a subset …
	ABAP1	AT5G13060.1	http://smart.embl.de/smart/DD2.cgi?smart=737:ARM(111|162)+ARM(164|212)+ARM(213|254)+ARM(256|296)+ARM(298|338)+ARM(340|380)+ARM(381|421)+ARM(496|536)+BTB(568|665)+	ARMADILLO BTB protein 1; May act as a substrate-specific adapter of an E3 ubiquitin-protein ligase complex (CUL3-RBX1-BTB) which mediates the ubiquitination and subsequent proteasomal degradation of target proteins (By similarity). In association with TCP24, exerts a negative role in cell proliferation in leaves, possibly by inhibiting mitotic DNA replication
	AHP3	AT5G39340.1	http://smart.embl.de/smart/DD2.cgi?smart=155:HPT(35|137)+	Histidine-containing phosphotransmitter 3; Functions as two-component phosphorelay mediators between cytokinin sensor histidine kinases and response regulators (B-type ARRs). Plays an important role in propagating cytokinin signal transduction through the multistep His-to-Asp phosphorelay
	AT1G05440	AT1G05440.1	http://smart.embl.de/smart/DD2.cgi?smart=384:Pfam_ERG2_Sigma1R(150|360)+	C-8 sterol isomerase
	RL5	AT1G19510.1	http://smart.embl.de/smart/DD2.cgi?smart=100:SANT(8|60)+	RAD-like 5; Probable transcription factor
	CYCB1;5	AT1G34460.1	http://smart.embl.de/smart/DD2.cgi?smart=491:CYCLIN(309|373)+	Cyclin B
	FT	AT1G65480.1	http://smart.embl.de/smart/DD2.cgi?smart=175:Pfam_PBP(25|163)+	FLOWERING LOCUS T; Probable component of the mobile flower-promoting signal (floral stimulus or florigen). Promotes the transition from vegetative growth to flowering. Required for 'SEPALLATA3' (SEP3) and 'FRUITFULL' (FUL) accumulation in mature rosette leaves. Seems to acts in parallel with 'LEAFY' to induce flowering by regulating 'APETALA1'. May play a role in both the autonomous and the long-…
	TCP1	AT1G67260.1	http://smart.embl.de/smart/DD2.cgi?smart=359:Pfam_TCP(84|242)+	Transcription factor TCP1; Involved in petal morphogenesis
	CAS1	AT2G07050.1	http://smart.embl.de/smart/DD2.cgi?smart=759:Pfam_Prenyltrans(145|188)+Pfam_Prenyltrans_1(147|220)+Pfam_Prenyltrans_2(516|657)+Pfam_Prenyltrans(587|629)+Pfam_Prenyltrans_1(589|672)+Pfam_Prenyltrans(636|691)+	Cycloartenol synthase; Converts oxidosqualene to cycloartenol and 1% parkeol. Involved in plastid biogenesis. Essential for the male gametophyte function
	MEE3	AT2G21650.1	http://smart.embl.de/smart/DD2.cgi?smart=101:SANT(10|62)+	MATERNAL EFFECT EMBRYO ARREST 3; Probable transcription factor. Required for female gametophyte development
	CYP711A1	AT2G26170.1	http://smart.embl.de/smart/DD2.cgi?smart=522:TRANS(20|37)+Pfam_p450(46|515)+	Cytochrome P450, family 711, subfamily A, polypeptide 1; Converts carlactone to carlactonoic acid by catalyzing consecutive oxidations at C-19 to convert the C-19 methyl group into carboxylic acid (PubMed:25425668). Prefers 11R-carlactone to 11S-carlactone as substrate (PubMed:25425668). Acts downstream of CCD7/MAX3 and CCD8/MAX4 in strigolactone signaling pathway and may be implicated in synthes…
	MAX2	AT2G42620.1	http://smart.embl.de/smart/DD2.cgi?smart=693:LRR(215|246)+LRR(346|371)+LRR(372|397)+	F-box protein ORE9; Component of SCF(ASK-cullin-F-box) E3 ubiquitin ligase complexes, which may mediate the ubiquitination and subsequent proteasomal degradation of target proteins. Promotes the senescence. Is necessary for responses to strigolactones and karrikins. Contributes to the selective repression of axillary shoots and moderates the branching by regulating negatively the auxin transport …
	CCD7	AT2G44990.1	http://smart.embl.de/smart/DD2.cgi?smart=629:Pfam_RPE65(62|604)+	Carotenoid cleavage dioxygenase 7; Involved in strigolactones biosynthesis by cleaving asymmetrically a variety of linear and cyclic carotenoids at the 9-10 double bond. Produces one C(13) beta-ionone and the C(27) 10'-apo-beta-carotenal. Strigolactones are hormones that inhibit tillering and shoot branching through the MAX-dependent pathway, contribute to the regulation of shoot architectural re…
	CYP90D1	AT3G13730.1	http://smart.embl.de/smart/DD2.cgi?smart=491:TRANS(5|27)+Pfam_p450(52|488)+	3-epi-6-deoxocathasterone 23-monooxygenase; C-23 hydroxylase involved in brassinosteroids biosynthesis. Converts directly (22S,24R)-22-hydroxy-5-alpha- ergostan-3-one and 3-epi-6-deoxocathasterone to 3-dehydro-6- deoxoteasterone and 6-deoxotyphasterol. These C-23 hydroxylation shortcuts bypass campestanol, 6-deoxocathasterone, and 6- deoxoteasterone. Functionally redundant with CYP90C1
	NF-YA6	AT3G14020.1	http://smart.embl.de/smart/DD2.cgi?smart=308:CBF(168|229)+	Nuclear factor Y, subunit A6; Stimulates the transcription of various genes by recognizing and binding to a CCAAT motif in promoters
	UBC25	AT3G15355.1	http://smart.embl.de/smart/DD2.cgi?smart=609:UBCc(335|492)+	Ubiquitin-conjugating enzyme 25; Accepts the ubiquitin from the E1 complex and catalyzes its covalent attachment to other proteins
	TCP18	AT3G18550.1	http://smart.embl.de/smart/DD2.cgi?smart=433:Pfam_TCP(145|313)+	BRANCHED 1; Transcription factor that prevents axillary bud outgrowth and delays early axillary bud development. Indirectly required for the auxin-induced control of apical dominance
	emb1967	AT3G54350.1	http://smart.embl.de/smart/DD2.cgi?smart=702:Pfam_MCRS_N(9|112)+FHA(604|661)+	Embryo defective 1967
	RMF	AT3G61730.1	http://smart.embl.de/smart/DDt.cgi?smart=354:	REDUCED MALE FERTILITY; Regulates tapetum degeneration and pollen maturation during anther development
	CCD8	AT4G32810.1	http://smart.embl.de/smart/DD2.cgi?smart=570:Pfam_RPE65(80|569)+	Carotenoid cleavage dioxygenase 8; Involved in strigolactones biosynthesis by cleaving the C(27) 9-cis-10'-apo-beta-carotenal produced by CCD7. Produces the C(19) carlactone and a C(8) hydroxyaldehyde. Also shows lower activity with all-trans-10'-apo-beta-carotenal producing a C(9) dialdehyde and the C(18) 13-apo-beta-carotenone. Strigolactones are hormones that inhibit tillering and shoot branch…
	BRCA2B	AT5G01630.1	http://smart.embl.de/smart/DD2.cgi?smart=1155:Pfam_BRCA2(66|95)+Pfam_BRCA2(163|197)+Pfam_BRCA2(257|291)+Pfam_BRCA-2_helical(535|625)+Pfam_BRCA-2_OB1(628|756)+	BRCA2-like B; Involved in double-strand break repair and/or homologous recombination by mediating RAD51- and DMC1-faciliated DNA repair. Plays an essential role in both somatic and meiotic homologous recombination. Is crucial for the formation of RAD51 and DMC1 foci during male meiotic homologous recombination in prophase I
	BR6OX1	AT5G38970.1	http://smart.embl.de/smart/DD2.cgi?smart=465:SIGNAL(1|20)+Pfam_p450(35|462)+	Brassinosteroid-6-oxidase 1; Catalyzes the C6-oxidation step in brassinosteroids biosynthesis. Converts 6-deoxocastasterone to castasterone. May also convert 6-deoxoteasterone to teasterone, 3-dehydro-6- deoxoteasterone to 3-dehydroteasterone, and 6-deoxotyphasterol to typhasterol
G. max	TCP1	GLYMA01G05410.2	http://smart.embl.de/smart/DD2.cgi?smart=385:Pfam_TCP(64|290)+	Uncharacterized protein
	GLYMA02G37740.1	GLYMA02G37740.1	http://smart.embl.de/smart/DD2.cgi?smart=348:DnaJ(66|124)+AT_hook(335|347)+	Uncharacterized protein
	GLYMA02G45530.1	GLYMA02G45530.1	http://smart.embl.de/smart/DD2.cgi?smart=337:WRKY(188|247)+	Uncharacterized protein
	TCP3	GLYMA03G02090.1	http://smart.embl.de/smart/DD2.cgi?smart=336:Pfam_TCP(60|207)+	Uncharacterized protein
	GLYMA04G10030.1	GLYMA04G10030.1	http://smart.embl.de/smart/DD2.cgi?smart=246:DnaJ(66|124)+	Uncharacterized protein
	GLYMA04G21680.1	GLYMA04G21680.1	http://smart.embl.de/smart/DD2.cgi?smart=462:Pfam_Myb_DNA-binding(254|305)+	Uncharacterized protein
	GLYMA04G33110.1	GLYMA04G33110.1	http://smart.embl.de/smart/DD2.cgi?smart=560:REC(30|145)+Pfam_CCT(480|524)+	Uncharacterized protein
	TCP6	GLYMA04G33771.1	http://smart.embl.de/smart/DD2.cgi?smart=398:Pfam_TCP(78|249)+	Uncharacterized protein
	GLYMA05G00880.2	GLYMA05G00880.2	http://smart.embl.de/smart/DD2.cgi?smart=575:REC(37|152)+Pfam_CCT(495|539)+	Uncharacterized protein
	TCP9	GLYMA05G01131.1	http://smart.embl.de/smart/DD2.cgi?smart=416:Pfam_TCP(73|304)+	Uncharacterized protein
	TCP10	GLYMA05G03610.1	http://smart.embl.de/smart/DD2.cgi?smart=346:Pfam_TCP(68|192)+	Uncharacterized protein
	GLYMA05G08150.1	GLYMA05G08150.1	http://smart.embl.de/smart/DD2.cgi?smart=454:COIL(28|54)+Pfam_Myb_DNA-binding(250|301)+	Uncharacterized protein
	TCP11	GLYMA05G27367.1	http://smart.embl.de/smart/DD2.cgi?smart=478:Pfam_TCP(46|205)+	Uncharacterized protein
	GLYMA05G34760.1	GLYMA05G34760.1	http://smart.embl.de/smart/DD2.cgi?smart=480:Pfam_Calmodulin_bind(94|396)+	Uncharacterized protein
	TCP12	GLYMA06G20660.1	http://smart.embl.de/smart/DD2.cgi?smart=408:Pfam_TCP(78|265)+	Uncharacterized protein
	TOC1	GLYMA06G21120.1	http://smart.embl.de/smart/DD2.cgi?smart=558:REC(28|143)+Pfam_CCT(478|522)+	Timing of CAB expression 1
	GLYMA06G23902.1	GLYMA06G23902.1	http://smart.embl.de/smart/DD2.cgi?smart=467:Pfam_Myb_DNA-binding(256|307)+	Uncharacterized protein
	TCP15	GLYMA06G34330.1	http://smart.embl.de/smart/DD2.cgi?smart=391:Pfam_TCP(41|179)+	Uncharacterized protein
	GLYMA07G02250.1	GLYMA07G02250.1	http://smart.embl.de/smart/DD2.cgi?smart=538:Pfam_PRONE(85|438)+	Uncharacterized protein
	TCP17	GLYMA07G08710.2	http://smart.embl.de/smart/DD2.cgi?smart=335:Pfam_TCP(64|208)+	Uncharacterized protein
	GLYMA07G10440.2	GLYMA07G10440.2	http://smart.embl.de/smart/DD2.cgi?smart=488:Pfam_Calmodulin_bind(90|392)+	Uncharacterized protein
	GLYMA07G35160.1	GLYMA07G35160.1	http://smart.embl.de/smart/DD2.cgi?smart=283:PUR(15|76)+PUR(78|145)+PUR(203|264)+	Uncharacterized protein
	GLYMA08G04920.1	GLYMA08G04920.1	http://smart.embl.de/smart/DD2.cgi?smart=498:Pfam_Calmodulin_bind(96|401)+	Uncharacterized protein
	TCP18	GLYMA08G10350.1	http://smart.embl.de/smart/DD2.cgi?smart=468:Pfam_TCP(49|200)+	Uncharacterized protein
	TCP19	GLYMA08G27155.1	http://smart.embl.de/smart/DD2.cgi?smart=355:Pfam_TCP(51|207)+	Uncharacterized protein
	GLYMA08G38320.2	GLYMA08G38320.2	http://smart.embl.de/smart/DD2.cgi?smart=265:DnaJ(79|138)+	Uncharacterized protein
	GLYMA09G31450.1	GLYMA09G31450.1	http://smart.embl.de/smart/DD2.cgi?smart=489:Pfam_Calmodulin_bind(90|392)+	Uncharacterized protein
	TCP22	GLYMA09G42120.2	http://smart.embl.de/smart/DD2.cgi?smart=240:Pfam_TCP(39|215)+	Uncharacterized protein
	TCP23	GLYMA09G42140.2	http://smart.embl.de/smart/DD2.cgi?smart=239:Pfam_TCP(38|214)+	Uncharacterized protein
	GLYMA10G30480.1	GLYMA10G30480.1	http://smart.embl.de/smart/DD2.cgi?smart=509:Pfam_PPR_3(166|199)+Pfam_PPR(168|196)+Pfam_PPR_1(230|263)+Pfam_PPR(237|267)+Pfam_PPR_2(269|325)+Pfam_PPR_2(311|360)+Pfam_PPR_3(313|346)+Pfam_PPR(314|344)+Pfam_PPR(349|379)+Pfam_PPR(388|416)+Pfam_PPR(421|451)+	Uncharacterized protein
	TCP25	GLYMA10G38510.2	http://smart.embl.de/smart/DD2.cgi?smart=316:Pfam_TCP(61|192)+	Uncharacterized protein
	TCP27	GLYMA10G43190.1	http://smart.embl.de/smart/DD2.cgi?smart=246:Pfam_TCP(25|219)+	Uncharacterized protein
	TCP29	GLYMA12G14200.1	http://smart.embl.de/smart/DD2.cgi?smart=291:Pfam_TCP(19|194)+	Uncharacterized protein
	TCP30	GLYMA12G20160.2	http://smart.embl.de/smart/DD2.cgi?smart=397:Pfam_TCP(42|186)+	Uncharacterized protein
	TCP31	GLYMA12G28970.2	http://smart.embl.de/smart/DD2.cgi?smart=434:Pfam_TCP(70|242)+	Uncharacterized protein
	TCP32	GLYMA12G33640.1	http://smart.embl.de/smart/DD2.cgi?smart=343:Pfam_TCP(21|224)+	Uncharacterized protein
	NAC4	GLYMA12G35000.1	http://smart.embl.de/smart/DD2.cgi?smart=345:Pfam_NAM(14|140)+	Uncharacterized protein
	TCP36	GLYMA13G29160.1	http://smart.embl.de/smart/DD2.cgi?smart=532:Pfam_TCP(74|246)+	Uncharacterized protein
	GLYMA13G33070.2	GLYMA13G33070.2	http://smart.embl.de/smart/DD2.cgi?smart=499:DnaJ(71|129)+	Uncharacterized protein
	NAC27	GLYMA13G35550.1	http://smart.embl.de/smart/DD2.cgi?smart=343:Pfam_NAM(14|140)+	Uncharacterized protein
	TCP38	GLYMA13G36840.2	http://smart.embl.de/smart/DD2.cgi?smart=344:Pfam_TCP(21|143)+	Uncharacterized protein
	GLYMA13G43380.1	GLYMA13G43380.1	http://smart.embl.de/smart/DD2.cgi?smart=534:Pfam_PRONE(85|442)+	Uncharacterized protein
	GLYMA14G03280.1	GLYMA14G03280.1	http://smart.embl.de/smart/DD2.cgi?smart=335:WRKY(187|246)+	Uncharacterized protein
	GLYMA14G36020.3	GLYMA14G36020.3	http://smart.embl.de/smart/DD2.cgi?smart=364:DnaJ(90|148)+AT_hook(351|363)+	Uncharacterized protein
	GLYMA15G01930.2	GLYMA15G01930.2	http://smart.embl.de/smart/DD2.cgi?smart=533:Pfam_PRONE(85|442)+	Uncharacterized protein
	TCP39	GLYMA15G09910.2	http://smart.embl.de/smart/DD2.cgi?smart=511:Pfam_TCP(67|232)+	Uncharacterized protein
	TCP40	GLYMA16G00580.1	http://smart.embl.de/smart/DD2.cgi?smart=361:Pfam_TCP(21|225)+	Uncharacterized protein
	TCP41	GLYMA16G05840.1	http://smart.embl.de/smart/DD2.cgi?smart=345:Pfam_TCP(65|242)+	Uncharacterized protein
	TCP42	GLYMA17G08761.1	http://smart.embl.de/smart/DD2.cgi?smart=389:Pfam_TCP(55|388)+	Uncharacterized protein
	TCP43	GLYMA17G10760.2	http://smart.embl.de/smart/DD2.cgi?smart=413:Pfam_TCP(73|412)+	Uncharacterized protein
	GLYMA17G11040.3	GLYMA17G11040.3	http://smart.embl.de/smart/DD2.cgi?smart=579:REC(37|152)+Pfam_CCT(500|544)+	Uncharacterized protein
	GLYMA17G12720.1	GLYMA17G12720.1	http://smart.embl.de/smart/DD2.cgi?smart=452:Pfam_Myb_DNA-binding(251|302)+	Uncharacterized protein
	TCP45	GLYMA17G14160.1	http://smart.embl.de/smart/DD2.cgi?smart=340:Pfam_TCP(76|204)+	Uncharacterized protein
	GLYMA18G03810.1	GLYMA18G03810.1	http://smart.embl.de/smart/DD2.cgi?smart=509:LIM(144|196)+Pfam_DUF3633(294|505)+	Uncharacterized protein
	GLYMA18G29620.2	GLYMA18G29620.2	http://smart.embl.de/smart/DD2.cgi?smart=260:DnaJ(75|134)+	Uncharacterized protein
	TCP47	GLYMA18G50371.1	http://smart.embl.de/smart/DD2.cgi?smart=384:Pfam_TCP(80|233)+	Uncharacterized protein
	TCP49	GLYMA19G03786.1	http://smart.embl.de/smart/DD2.cgi?smart=374:Pfam_TCP(50|196)+	Uncharacterized protein
	TCP51	GLYMA19G26560.1	http://smart.embl.de/smart/DD2.cgi?smart=330:Pfam_TCP(65|329)+	Uncharacterized protein
	GLYMA20G03020.1	GLYMA20G03020.1	http://smart.embl.de/smart/DD2.cgi?smart=286:PUR(18|79)+PUR(81|148)+PUR(206|267)+	Uncharacterized protein
	TCP53	GLYMA20G23700.1	http://smart.embl.de/smart/DD2.cgi?smart=242:Pfam_TCP(27|212)+	Uncharacterized protein
	TCP55	GLYMA20G29330.2	http://smart.embl.de/smart/DD2.cgi?smart=326:Pfam_TCP(59|187)+	Uncharacterized protein
	GLYMA20G36800.1	GLYMA20G36800.1	http://smart.embl.de/smart/DD2.cgi?smart=509:Pfam_PPR_3(167|200)+Pfam_PPR(169|197)+Pfam_PPR_1(231|264)+Pfam_PPR(238|268)+Pfam_PPR_1(308|341)+Pfam_PPR_2(312|361)+Pfam_PPR_3(314|347)+Pfam_PPR(315|345)+Pfam_PPR(350|380)+Pfam_PPR(388|417)+Pfam_PPR(422|452)+	Uncharacterized protein
	GLYMA0041S00360.2	GLYMA0041S00360.2	http://smart.embl.de/smart/DD2.cgi?smart=387:KNOX1(126|170)+KNOX2(177|228)+ELK(269|290)+HOX(291|356)+	Uncharacterized protein
	GLYMA02G33070.1	GLYMA02G33070.1	http://smart.embl.de/smart/DD2.cgi?smart=522:Pfam_FAD_binding_2(78|327)+Pfam_Pyr_redox_2(78|363)+Pfam_Pyr_redox_3(80|258)+Pfam_Pyr_redox(224|304)+Pfam_Thioredoxin(418|521)+Pfam_Glutaredoxin(439|496)+	Thioredoxin reductase
	TCP5	GLYMA04G32324.1	http://smart.embl.de/smart/DD2.cgi?smart=387:Pfam_TCP(50|206)+	Uncharacterized protein
	TCP13	GLYMA06G22240.1	http://smart.embl.de/smart/DD2.cgi?smart=390:Pfam_TCP(53|207)+	Uncharacterized protein
	GLYMA10G13190.1	GLYMA10G13190.1	http://smart.embl.de/smart/DD2.cgi?smart=519:Pfam_Pyr_redox_2(75|360)+Pfam_FAD_binding_2(75|316)+Pfam_Pyr_redox_3(107|255)+Pfam_Pyr_redox(221|301)+Pfam_Thioredoxin(415|518)+Pfam_Glutaredoxin(436|493)+	Thioredoxin reductase
	GLYMA11G36210.1	GLYMA11G36210.1	http://smart.embl.de/smart/DD2.cgi?smart=653:Pfam_Sulfate_tra_GLY(80|162)+Pfam_Sulfate_transp(193|472)+TRANS(474|496)+Pfam_STAS(527|646)+	Uncharacterized protein
	GLYMA13G16890.1	GLYMA13G16890.1	http://smart.embl.de/smart/DD2.cgi?smart=304:SANT(13|63)+SANT(66|114)+	Uncharacterized protein
	GLYMA13G28390.1	GLYMA13G28390.1	http://smart.embl.de/smart/DD2.cgi?smart=155:HPT(35|134)+	Uncharacterized protein
	GLYMA14G10430.1	GLYMA14G10430.1	http://smart.embl.de/smart/DD2.cgi?smart=385:KNOX1(124|168)+KNOX2(175|226)+ELK(267|288)+HOX(289|354)+	KNOX-like DNA-binding protein; Uncharacterized protein
	GLYMA15G10660.2	GLYMA15G10660.2	http://smart.embl.de/smart/DD2.cgi?smart=155:HPT(35|134)+	Uncharacterized protein
	GLYMA17G03480.2	GLYMA17G03480.2	http://smart.embl.de/smart/DD2.cgi?smart=350:SANT(13|63)+SANT(66|114)+	Uncharacterized protein
	GLYMA17G05831.1	GLYMA17G05831.1	http://smart.embl.de/smart/DD2.cgi?smart=307:SANT(13|63)+SANT(66|114)+	Uncharacterized protein
	GLYMA18G41520.1	GLYMA18G41520.1	http://smart.embl.de/smart/DD2.cgi?smart=226:SANT(2|52)+SANT(55|103)+	Uncharacterized protein
	GLYMA18G53962.1	GLYMA18G53962.1	http://smart.embl.de/smart/DD2.cgi?smart=631:Pfam_BAR(27|231)+	Uncharacterized protein
	GLYMA19G26891.1	GLYMA19G26891.1	http://smart.embl.de/smart/DD2.cgi?smart=624:Pfam_BAR(5|230)+	Uncharacterized protein
	GLYMA20G36550.2	GLYMA20G36550.2	http://smart.embl.de/smart/DD2.cgi?smart=589:Pfam_PPR_2(163|211)+Pfam_PPR(166|196)+Pfam_PPR_1(194|227)+Pfam_PPR_2(198|246)+Pfam_PPR_3(200|233)+Pfam_PPR(201|231)+Pfam_PPR_1(229|260)+Pfam_PPR_2(234|282)+Pfam_PPR_3(235|268)+Pfam_PPR(236|266)+Pfam_PPR_2(338|387)+Pfam_PPR_3(340|373)+Pfam_PPR(341|369)+Pfam_PPR_1(370|402)+Pfam_PPR_2(373|422)+Pfam_PPR_3(375|408)+Pfam_PPR(376|406)+Pfam_PPR_1(404|435)+Pfam…	Uncharacterized protein
	GLYMA20G39510.1	GLYMA20G39510.1	http://smart.embl.de/smart/DD2.cgi?smart=621:Pfam_BAR(16|229)+	Uncharacterized protein
	GLYMA01G14266.1	GLYMA01G14266.1	http://smart.embl.de/smart/DD2.cgi?smart=614:Pfam_RPE65(70|614)+	Uncharacterized protein
	GLYMA04G05510.2	GLYMA04G05510.2	http://smart.embl.de/smart/DD2.cgi?smart=548:TRANS(20|42)+Pfam_p450(47|539)+	Uncharacterized protein
	TCP4	GLYMA04G22407.1	http://smart.embl.de/smart/DD2.cgi?smart=385:Pfam_TCP(123|280)+	Uncharacterized protein
	GLYMA05G29870.1	GLYMA05G29870.1	http://smart.embl.de/smart/DD2.cgi?smart=545:Pfam_Cpn60_TCP1(31|538)+	T-complex protein 1 subunit alpha ; Molecular chaperone; assists the folding of proteins upon ATP hydrolysis
	GLYMA06G05520.2	GLYMA06G05520.2	http://smart.embl.de/smart/DD2.cgi?smart=548:TRANS(21|43)+Pfam_p450(46|537)+	Uncharacterized protein
	CCD8	GLYMA06G09000.2	http://smart.embl.de/smart/DD2.cgi?smart=563:Pfam_RPE65(80|562)+	Carotenoid cleavage dioxygenase 8
	TCP14	GLYMA06G23410.2	http://smart.embl.de/smart/DD2.cgi?smart=396:Pfam_TCP(124|288)+	Uncharacterized protein
	GLYMA06G43000.1	GLYMA06G43000.1	http://smart.embl.de/smart/DD2.cgi?smart=706:LRR(211|242)+LRR(342|367)+LRR(368|393)+	Uncharacterized protein
	GLYMA08G12970.1	GLYMA08G12970.1	http://smart.embl.de/smart/DD2.cgi?smart=545:Pfam_Cpn60_TCP1(31|538)+	T-complex protein 1 subunit alpha ; Molecular chaperone; assists the folding of proteins upon ATP hydrolysis
	CCD7	GLYMA11G16370.1	http://smart.embl.de/smart/DD2.cgi?smart=618:Pfam_RPE65(70|618)+	Carotenoid cleavage dioxygenase 7; Uncharacterized protein
	GLYMA12G15360.1	GLYMA12G15360.1	http://smart.embl.de/smart/DD2.cgi?smart=711:LRR(348|373)+LRR(374|399)+	Uncharacterized protein
	GLYMA17G34530.2	GLYMA17G34530.2	http://smart.embl.de/smart/DD2.cgi?smart=532:TRANS(12|34)+Pfam_p450(42|528)+	Uncharacterized protein
O. sativa	LOC_Os01g04280.1	LOC_Os01g04280.1	http://smart.embl.de/smart/DD2.cgi?smart=438:Pfam_Calmodulin_bind(84|382)+	Calmodulin binding protein, putative, expressed
	TCP1	LOC_Os01g11550.1	http://smart.embl.de/smart/DD2.cgi?smart=458:Pfam_TCP(86|275)+	TCP family transcription factor, putative, expressed; Transcription activator. Binds the promoter core sequence 5'-GGNCC-3'
	LOC_Os01g15600.1	LOC_Os01g15600.1	http://smart.embl.de/smart/DD2.cgi?smart=308:PUR(36|97)+PUR(99|166)+PUR(228|289)+	PUR ALPHA-1, putative, expressed
	LOC_Os01g22660.1	LOC_Os01g22660.1	http://smart.embl.de/smart/DD2.cgi?smart=384:TRANS(21|43)+Pfam_Lipase_GDSL(56|366)+	GDSL-like lipase/acylhydrolase, putative, expressed
	LOC_Os01g45860.1	LOC_Os01g45860.1	http://smart.embl.de/smart/DD2.cgi?smart=495:Pfam_GRAS(86|449)+	GRAS family transcription factor domain containing protein, expressed
	LOC_Os01g48370.1	LOC_Os01g48370.1	http://smart.embl.de/smart/DD2.cgi?smart=356:Pfam_Tub(99|350)+	OsFBT1 - F-box and tubby domain containing protein, expressed
	LOC_Os01g48700.1	LOC_Os01g48700.1	http://smart.embl.de/smart/DD2.cgi?smart=294:Pfam_E2F_TDP(96|174)+DP(181|288)+	Transcription factor Dp, putative, expressed
	LOC_Os01g55100.1	LOC_Os01g55100.1	http://smart.embl.de/smart/DDt.cgi?smart=270:	slTCP3, putative, expressed; Transcription activator. Binds the promoter core sequence 5'-GGNCC-3'
	TCP2	LOC_Os01g55750.1	http://smart.embl.de/smart/DD2.cgi?smart=307:COIL(5|33)+Pfam_TCP(53|174)+	TCP family transcription factor, putative, expressed
	OsMADS2	LOC_Os01g66030.1	http://smart.embl.de/smart/DD2.cgi?smart=209:MADS(1|60)+Pfam_K-box(71|170)+	OsMADS2 - MADS-box family gene with MIKCc type-box, expressed; Probable transcription factor involved in the development of floral organs. B-class protein required for normal development of lodicules (whorl 2)
	TCP3	LOC_Os01g69980.1	http://smart.embl.de/smart/DD2.cgi?smart=281:Pfam_TCP(80|194)+	TCP family transcription factor, putative, expressed
	TCP4	LOC_Os02g42380.1	http://smart.embl.de/smart/DD2.cgi?smart=211:Pfam_TCP(47|210)+	TCP family transcription factor, putative, expressed
	LOC_Os02g42950.1	LOC_Os02g42950.1	http://smart.embl.de/smart/DD2.cgi?smart=256:Pfam_YABBY(16|212)+	YABBY domain containing protein, putative, expressed; Seems to be associated with phloem cell differentiation
	OsSAUR11	LOC_Os02g42990.1	http://smart.embl.de/smart/DD2.cgi?smart=190:Pfam_Auxin_inducible(74|178)+	OsSAUR11 - Auxin-responsive SAUR gene family member, expressed
	TCP5	LOC_Os02g51280.1	http://smart.embl.de/smart/DD2.cgi?smart=410:Pfam_TCP(66|278)+	TCP-domain protein, putative, expressed
	LOC_Os03g16090.1	LOC_Os03g16090.1	http://smart.embl.de/smart/DD2.cgi?smart=501:LIM(132|184)+Pfam_DUF3633(282|497)+	LIM domain-containing protein, putative, expressed
	TCP7	LOC_Os03g49880.1	http://smart.embl.de/smart/DD2.cgi?smart=388:Pfam_TCP(112|276)+	TCP family transcription factor, putative, expressed
	LOC_Os03g49990.1	LOC_Os03g49990.1	http://smart.embl.de/smart/DD2.cgi?smart=625:DELLA(39|120)+Pfam_GRAS(241|621)+	GRAS family transcription factor domain containing protein, expressed; Probable transcriptional regulator that acts as a repressor of the gibberellin (GA) signaling pathway. Probably acts by participating in large multiprotein complexes that repress transcription of GA-inducible genes. Upon GA application, it is degraded by the proteasome, allowing the GA signaling pathway. In contrast, its overe…
	LOC_Os03g57560.1	LOC_Os03g57560.1	http://smart.embl.de/smart/DD2.cgi?smart=1060:DUF1785(6|49)+PAZ(54|203)+Piwi(340|638)+	Piwi domain containing protein, expressed; Probably involved in the RNA silencing pathway. May bind to short RNAs such as microRNAs (miRNAs) or short interfering RNAs (siRNAs), and represses the translation of mRNAs which are complementary to them (By similarity)
	TCP9	LOC_Os04g11830.1	http://smart.embl.de/smart/DD2.cgi?smart=184:Pfam_TCP(50|184)+	TCP family transcription factor, putative, expressed; Transcription activator. Binds the promoter core sequence 5'-GGNCC-3', especially at sites IIa (5'-GGGCCCAC-3') and IIb (5'-GGTCCCAC-3') (essential for meristematic tissue- specificity expression) of the PCNA gene promoter
	TCP10	LOC_Os04g44440.1	http://smart.embl.de/smart/DD2.cgi?smart=206:Pfam_TCP(48|206)+	TCP family transcription factor, putative, expressed
	LOC_Os05g04330.1	LOC_Os05g04330.1	http://smart.embl.de/smart/DDt.cgi?smart=680:	DNA methyltransferase protein, putative, expressed
	LOC_Os06g08400.1	LOC_Os06g08400.1	http://smart.embl.de/smart/DD2.cgi?smart=486:UIM(46|65)+UIM(77|96)+LIM(123|175)+Pfam_DUF3633(273|482)+	LIM domain-containing protein, putative, expressed
	TCP12	LOC_Os06g12230.1	http://smart.embl.de/smart/DD2.cgi?smart=387:Pfam_TCP(52|234)+	TCP-domain protein, putative, expressed
	LOC_Os07g02300.1	LOC_Os07g02300.1	http://smart.embl.de/smart/DD2.cgi?smart=1011:TPR(35|68)+TPR(69|102)+TPR(264|297)+TPR(298|331)+TPR(332|365)+TPR(366|399)+TPR(400|433)+TPR(434|467)+TPR(468|501)+TPR(502|535)+	Tetratricopeptide repeat domain containing protein, expressed
	TCP14	LOC_Os07g05720.1	http://smart.embl.de/smart/DD2.cgi?smart=445:Pfam_TCP(58|204)+	TCP family transcription factor, putative, expressed
	LOC_Os07g41260.1	LOC_Os07g41260.1	http://smart.embl.de/smart/DD2.cgi?smart=486:Pfam_PPR(216|245)+Pfam_PPR_3(291|324)+Pfam_PPR(292|322)+Pfam_PPR_2(293|338)+Pfam_PPR(365|394)+Pfam_PPR(399|429)+	PPR repeat domain containing protein, putative, expressed
	LOC_Os08g08220.1	LOC_Os08g08220.1	http://smart.embl.de/smart/DD2.cgi?smart=1030:DEXDc(276|620)+RING(754|794)+HELICc(889|972)+	EDA16, putative, expressed
	LOC_Os08g23680.1	LOC_Os08g23680.1	http://smart.embl.de/smart/DD2.cgi?smart=421:FHA(123|175)+	FHA domain containing protein, putative, expressed
	LOC_Os08g32940.1	LOC_Os08g32940.1	http://smart.embl.de/smart/DD2.cgi?smart=525:SIGNAL(1|20)+Pfam_Glyco_hydro_9(32|500)+	Endoglucanase, putative
	TCP16	LOC_Os08g43160.1	http://smart.embl.de/smart/DD2.cgi?smart=373:Pfam_TCP(69|196)+	TCP family transcription factor, putative, expressed; Transcription activator. Binds the promoter core sequence 5'-GGNCC-3', especially at sites IIa (5'-GGGCCCAC-3') and IIb (5'-GGTCCCAC-3') (essential for meristematic tissue- specificity expression) of the PCNA gene promoter
	LOC_Os09g17730.1	LOC_Os09g17730.1	http://smart.embl.de/smart/DD2.cgi?smart=627:COIL(253|306)+COIL(464|524)+TRANS(593|615)+	Proton pump interactor, putative, expressed
	LOC_Os09g26180.1	LOC_Os09g26180.1	http://smart.embl.de/smart/DD2.cgi?smart=165:Pfam_TFIID_30kDa(59|109)+	Transcription initiation factor TFIID subunit 10, putative, expressed
	TCP19	LOC_Os11g07460.1	http://smart.embl.de/smart/DD2.cgi?smart=480:Pfam_TCP(145|303)+	TCP family transcription factor, putative, expressed; Transcription activator. Binds the promoter core sequence 5'-GGNCC-3'
	TCP21	LOC_Os12g07480.1	http://smart.embl.de/smart/DD2.cgi?smart=418:Pfam_TCP(102|317)+	TCP family transcription factor, putative, expressed
	LOC_Osp1g00420.1	LOC_Osp1g00420.1	http://smart.embl.de/smart/DD2.cgi?smart=477:Pfam_RuBisCO_large_N(21|146)+Pfam_RuBisCO_large(154|462)+	Ribulose 1,5-bisphosphate carboxylase/oxygenase large chain; RuBisCO catalyzes two reactions: the carboxylation of D- ribulose 1,5-bisphosphate, the primary event in carbon dioxide fixation, as well as the oxidative fragmentation of the pentose substrate in the photorespiration process. Both reactions occur simultaneously and in competition at the same active site
	LOC_Os01g61900.1	LOC_Os01g61900.1	http://smart.embl.de/smart/DD2.cgi?smart=335:Pfam_CCT(188|232)+	CCT motif family protein, expressed
	LOC_Os02g36880.1	LOC_Os02g36880.1	http://smart.embl.de/smart/DD2.cgi?smart=374:Pfam_NAM(37|164)+	No apical meristem protein, putative, expressed
	LOC_Os02g43840.1	LOC_Os02g43840.1	http://smart.embl.de/smart/DD2.cgi?smart=204:DUF862(10|148)+	Ethylene-responsive element-binding protein, putative, expressed
	LOC_Os02g47200.1	LOC_Os02g47200.1	http://smart.embl.de/smart/DD2.cgi?smart=345:Pfam_AOX(123|327)+	Transposon protein, putative, unclassified, expressed
	LOC_Os03g05334.1	LOC_Os03g05334.1	http://smart.embl.de/smart/DD2.cgi?smart=63:TRANS(38|60)+	Expressed protein
	LOC_Os03g32490.1	LOC_Os03g32490.1	http://smart.embl.de/smart/DD2.cgi?smart=312:Pfam_DUF1230(77|222)+	DUF1230 domain containing protein, expressed
	OSH1	LOC_Os03g51690.1	http://smart.embl.de/smart/DD2.cgi?smart=361:KNOX1(102|146)+KNOX2(153|204)+ELK(162|182)+ELK(242|263)+HOX(264|329)+	Homeobox domain containing protein, expressed; Probable transcription factor that regulates genes involved in development. May be involved in shoot formation during embryogenesis. Overexpression in transgenic plants causes altered leaf morphology. Probably binds to the DNA sequence 5'-TGAC-3'
	LOC_Os03g51710.1	LOC_Os03g51710.1	http://smart.embl.de/smart/DD2.cgi?smart=377:KNOX1(71|115)+KNOX2(125|188)+ELK(239|260)+HOX(261|326)+	Homeobox protein knotted-1, putative, expressed; Probable transcription factor that may be involved in shoot formation during embryogenesis
	TCP8	LOC_Os03g57190.1	http://smart.embl.de/smart/DD2.cgi?smart=357:Pfam_TCP(49|178)+	TCP family transcription factor, putative, expressed; Transcription activator. Binds the promoter core sequence 5'-GGNCC-3'
	LOC_Os04g45570.1	LOC_Os04g45570.1	http://smart.embl.de/smart/DD2.cgi?smart=520:Pfam_ATG13(19|210)+	Expressed protein
	LOC_Os05g24010.1	LOC_Os05g24010.1	http://smart.embl.de/smart/DD2.cgi?smart=943:SIGNAL(1|23)+Pfam_LRRNT_2(26|64)+LRR(139|163)+LRR(265|288)+TRANS(530|552)+Pfam_Pkinase_Tyr(604|874)+Pfam_Pkinase(604|874)+	Receptor protein kinase-like, putative, expressed
	TCP11	LOC_Os05g43760.1	http://smart.embl.de/smart/DD2.cgi?smart=294:Pfam_TCP(52|214)+	TCP family transcription factor, putative, expressed
	LOC_Os06g03690.1	LOC_Os06g03690.1	http://smart.embl.de/smart/DD2.cgi?smart=265:RRM(164|245)+	RNA recognition motif containing protein, putative, expressed
	LOC_Os06g07530.1	LOC_Os06g07530.1	http://smart.embl.de/smart/DD2.cgi?smart=1785:Pfam_Retrotrans_gag(274|366)+Pfam_RVT_1(874|1034)+Pfam_RNase_H(1319|1447)+Pfam_RVT_3(1360|1448)+Pfam_rve(1626|1741)+	Retrotransposon protein, putative, unclassified
	PTF1	LOC_Os06g09370.1	http://smart.embl.de/smart/DD2.cgi?smart=478:HLH(328|377)+	PTF1, putative, expressed
	LOC_Os06g23650.1	LOC_Os06g23650.1	http://smart.embl.de/smart/DD2.cgi?smart=373:Pfam_NAM(23|151)+	No apical meristem protein, putative, expressed
	LOC_Os07g03770.1	LOC_Os07g03770.1	http://smart.embl.de/smart/DD2.cgi?smart=355:KNOX1(89|133)+KNOX2(136|187)+ELK(236|257)+HOX(258|323)+	Homeobox domain containing protein, expressed; Probable transcription factor that may be involved in shoot formation during embryogenesis
	LOC_Os07g46410.1	LOC_Os07g46410.1	http://smart.embl.de/smart/DD2.cgi?smart=515:Pfam_Pyr_redox_2(71|356)+Pfam_Pyr_redox_3(73|251)+Pfam_Pyr_redox(217|298)+Pfam_Thioredoxin(412|514)+Pfam_Glutaredoxin(432|492)+	Bifunctional thioredoxin reductase/thioredoxin, putative, expressed; Thioredoxin reductase (TR) that exhibits both TR and thioredoxin (Trx) activities. Contains a C-terminal functional Trx domain. Functions as an electron donor for the plastidial 2-Cys peroxiredoxin BAS1 and participates in a NADPH-dependent hydrogen peroxide scavenging system in chloroplasts in the dark
	LOC_Os08g31390.1	LOC_Os08g31390.1	http://smart.embl.de/smart/DDt.cgi?smart=632:	Retrotransposon protein, putative, unclassified
	LOC_Os08g33630.1	LOC_Os08g33630.1	http://smart.embl.de/smart/DD2.cgi?smart=232:Pfam_UPF0016(9|84)+Pfam_UPF0016(145|220)+	Uncharacterized protein family UPF0016 domain containing protein, expressed
	SGT1	LOC_Os08g34740.1	http://smart.embl.de/smart/DD2.cgi?smart=661:Pfam_SGT1(24|622)+	SGT1 protein, putative, expressed
	LOC_Os08g34900.1	LOC_Os08g34900.1	http://smart.embl.de/smart/DD2.cgi?smart=557:SIGNAL(1|26)+Pfam_PMEI(36|187)+Pfam_Pectinesterase(234|541)+	Pectinesterase, putative, expressed; Acts in the modification of cell walls via demethylesterification of cell wall pectin
	LOC_Os09g33510.1	LOC_Os09g33510.1	http://smart.embl.de/smart/DD2.cgi?smart=627:Pfam_BAR(13|234)+	Hydroxyproline-rich glycoprotein family protein, putative, expressed
	LOC_Os09g37800.1	LOC_Os09g37800.1	http://smart.embl.de/smart/DD2.cgi?smart=855:SIGNAL(1|24)+B_lectin(25|163)+Pfam_S_locus_glycop(221|332)+Pfam_PAN_2(353|425)+Pfam_Pkinase_Tyr(539|810)+Pfam_Pkinase(539|759)+	Serine/threonine kinase, putative
	LOC_Os10g33700.1	LOC_Os10g33700.1	http://smart.embl.de/smart/DD2.cgi?smart=599:Pfam_PPR_1(201|234)+Pfam_PPR_2(205|254)+Pfam_PPR_3(207|240)+Pfam_PPR(208|238)+Pfam_PPR(243|272)+Pfam_PPR_2(275|324)+Pfam_PPR_1(306|336)+Pfam_PPR_2(310|359)+Pfam_PPR_3(312|345)+Pfam_PPR(313|343)+Pfam_PPR(348|377)+Pfam_PPR_3(348|380)+Pfam_PPR_2(349|394)+Pfam_PPR_1(377|409)+Pfam_PPR_2(380|429)+Pfam_PPR_3(382|415)+Pfam_PPR(383|413)+Pfam_PPR_1(411|440)+Pfam…	PPR repeat containing protein, expressed
	LOC_Os10g33760.1	LOC_Os10g33760.1	http://smart.embl.de/smart/DD2.cgi?smart=324:Pfam_NAM(11|139)+	No apical meristem protein, putative, expressed
	LOC_Os10g39970.1	LOC_Os10g39970.1	http://smart.embl.de/smart/DD2.cgi?smart=242:TRANS(23|45)+Pfam_LEA_2(107|217)+	Harpin-induced protein 1 domain containing protein, expressed
	TCP22	LOC_Os12g42190.1	http://smart.embl.de/smart/DD2.cgi?smart=297:Pfam_TCP(43|228)+	Transposon protein, putative, unclassified, expressed; Transcription activator. Binds the promoter core sequence 5'-GGNCC-3'
	LOC_Os12g43900.1	LOC_Os12g43900.1	http://smart.embl.de/smart/DD2.cgi?smart=900:Pfam_Exo_endo_phos(665|864)+Pfam_Exo_endo_phos_2(743|868)+	Retrotransposon protein, putative, LINE subclass
	CRR2	LOC_Os01g45840.1	CRR2, putative, expressed
	LOC_Os01g62920.1	LOC_Os01g62920.1	Homeodomain protein, putative, expressed
	LOC_Os02g01610.1	LOC_Os02g01610.1	Pentatricopeptide, putative, expressed
	OsMADS57	LOC_Os02g49840.1	OsMADS57 - MADS-box family gene with MIKCc type-box, expressed; Probable transcription factor
	LOC_Os04g46470.1	LOC_Os04g46470.1	Carotenoid cleavage dioxygenase 7, chloroplast precursor, putative, expressed; Involved in strigolactones biosynthesis by cleaving asymmetrically a variety of linear and cyclic carotenoids at the 9-10 double bond. Produces one C(13) beta-ionone and the C(27) 10'-apo-beta-carotenal. Strigolactones are hormones that inhibit tillering and shoot branching through the MAX-dependent pathway, contribute…
	LOC_Os04g52280.1	LOC_Os04g52280.1	Dehydrogenase, putative, expressed; Involved in lignin biosynthesis. May catalyze the final step specific for the production of lignin monomers, like coniferyl alcohol, sinapyl alcohol and 4-coumaryl alcohol
	LOC_Os04g52606.1	LOC_Os04g52606.1	SHR5-receptor-like kinase, putative, expressed
	LOC_Os04g52630.1	LOC_Os04g52630.1	Leucine-rich repeat-containing protein kinase family protein, putative, expressed
	LOC_Os04g57530.1	LOC_Os04g57530.1	Transcription factor, putative, expressed
	LOC_Os05g50280.1	LOC_Os05g50280.1	Transporter family protein, putative, expressed
	LOC_Os06g08570.1	LOC_Os06g08570.1	PPR repeat domain containing protein, putative, expressed
	LOC_Os06g08660.1	LOC_Os06g08660.1	Pentatricopeptide, putative, expressed
	MOC1	LOC_Os06g40780.1	MONOCULM 1, putative, expressed; Putative transcription regulator that controls rice tillering by initiating axillary buds and promoting their outgrowth. Rice tiller is a specialized grain-bearing branch that is formed on the unelongated basal internode and grows independently of the mother stem (culm) by means of its own adventitious roots
	TCP17	LOC_Os09g24480.1	TCP family transcription factor, putative
	LOC_Os12g40510.1	LOC_Os12g40510.1	Calcineurin B, putative, expressed; Acts as a calcium sensor. May promote vacuolation of aleurone cells in response to signal induced by gibberellin. CBL proteins interact with CIPK serine-threonine protein kinases. Binding of a CBL protein to the regulatory NAF domain of a CIPK protein lead to the activation of the kinase in a calcium- dependent manner (By similarity)
	LOC_Os12g40570.1	LOC_Os12g40570.1	WRKY transcription factor, putative, expressed
Z. mays	bZIP126	AC186606.4_FGP003	http://smart.embl.de/smart/DD2.cgi?smart=202:BRLZ(104|168)+	bZIP protein
	TCP3	AC205574.3_FGP006	http://smart.embl.de/smart/DD2.cgi?smart=565:Pfam_TCP(209|420)+	Mutant cincinnata
	TCP4	AC213524.3_FGP003	http://smart.embl.de/smart/DD2.cgi?smart=276:Pfam_TCP(136|184)+	Uncharacterized protein
	AC225193.3_FGP004	AC225193.3_FGP004	http://smart.embl.de/smart/DD2.cgi?smart=490:DnaJ(70|134)+AT_hook(198|210)+AT_hook(225|237)+AT_hook(400|412)+	Uncharacterized protein
	TCP5	AC233950.1_FGP002	http://smart.embl.de/smart/DD2.cgi?smart=376:Pfam_TCP(111|272)+	Transcription factor TEOSINTE BRANCHED 1 ; Transcription factor. Involved in apical dominance. Represses the growth of axillary organs (e.g. lateral branches), but enables the formation of female inflorescences. Regulates the number and length of axillary branches
	GRMZM2G001426_P01	GRMZM2G001426_P01	http://smart.embl.de/smart/DD2.cgi?smart=475:Pfam_GRAS(76|450)+	Uncharacterized protein
	TCP7	GRMZM2G003944_P01	http://smart.embl.de/smart/DD2.cgi?smart=387:Pfam_TCP(107|266)+	Hypothetical protein LOC100382180
	GRMZM2G017845_P01	GRMZM2G017845_P01	http://smart.embl.de/smart/DD2.cgi?smart=508:UIM(46|65)+UIM(77|96)+LIM(146|198)+Pfam_DUF3633(296|504)+	Hypothetical protein LOC100191921
	GRMZM2G020081_P01	GRMZM2G020081_P01	http://smart.embl.de/smart/DD2.cgi?smart=515:REC(24|139)+Pfam_CCT(440|484)+	LOC100281433
	TCP9	GRMZM2G020805_P01	http://smart.embl.de/smart/DD2.cgi?smart=440:Pfam_TCP(61|207)+	Hypothetical protein LOC100383331
	GRMZM2G021567_P01	GRMZM2G021567_P01	http://smart.embl.de/smart/DD2.cgi?smart=484:SIGNAL(1|17)+Pfam_PPR(214|243)+Pfam_PPR_3(289|322)+Pfam_PPR(290|320)+Pfam_PPR_2(294|336)+Pfam_PPR(363|392)+	Hypothetical protein LOC100274849
	d9	GRMZM2G024973_P01	http://smart.embl.de/smart/DD2.cgi?smart=625:DELLA(37|116)+Pfam_GRAS(236|621)+	Dwarf plant9 Fragment
	GRMZM2G027282_P03	GRMZM2G027282_P03	http://smart.embl.de/smart/DD2.cgi?smart=449:COIL(27|73)+AAA(208|347)+	Hypothetical protein LOC100273594
	PCNA	GRMZM2G030523_P01	http://smart.embl.de/smart/DD2.cgi?smart=263:Pfam_PCNA_N(1|125)+Pfam_Rad9(12|252)+Pfam_PCNA_C(127|254)+	Proliferating cell nuclear antigen (PCNA); This protein is an auxiliary protein of DNA polymerase delta and is involved in the control of eukaryotic DNA replication by increasing the polymerase's processibility during elongation of the leading strand
	GRMZM2G032505_P03	GRMZM2G032505_P03	http://smart.embl.de/smart/DD2.cgi?smart=430:COIL(29|76)+AAA(210|349)+	Hypothetical protein LOC100274559
	TCP11	GRMZM2G034638_P01	http://smart.embl.de/smart/DD2.cgi?smart=315:Pfam_TCP(85|196)+	Hypothetical protein LOC100274570
	TCP12	GRMZM2G035944_P01	http://smart.embl.de/smart/DD2.cgi?smart=275:Pfam_TCP(54|212)+	Hypothetical protein LOC100194214
	GRMZM2G036092_P02	GRMZM2G036092_P02	http://smart.embl.de/smart/DDt.cgi?smart=135:	DNA binding protein
	LOX6	GRMZM2G040095_P02	http://smart.embl.de/smart/DD2.cgi?smart=892:LH2(76|201)+Pfam_Lipoxygenase(210|311)+Pfam_Lipoxygenase(345|876)+	Lipoxygenase6 ; Plant lipoxygenase may be involved in a number of diverse aspects of plant physiology including growth and development, pest resistance, and senescence or responses to wounding
	KAPP	GRMZM2G042627_P01	http://smart.embl.de/smart/DD2.cgi?smart=583:TRANS(7|26)+FHA(201|253)+PP2Cc(291|568)+PP2C_SIG(316|570)+	Kinase associated protein phosphatase
	GRMZM2G046070_P03	GRMZM2G046070_P03	http://smart.embl.de/smart/DD2.cgi?smart=380:Pfam_ADH_N(37|152)+Pfam_2-Hacid_dh_C(167|249)+Pfam_ADH_zinc_N(194|328)+	Hypothetical protein LOC100191885
	GRMZM2G049429_P01	GRMZM2G049429_P01	http://smart.embl.de/smart/DD2.cgi?smart=306:PUR(34|95)+PUR(97|164)+PUR(226|287)+	PUR ALPHA-1
	TCP14	GRMZM2G060319_P01	http://smart.embl.de/smart/DD2.cgi?smart=274:Pfam_TCP(72|243)+	Teosinte branched1 protein
	GRMZM2G061442_P01	GRMZM2G061442_P01	http://smart.embl.de/smart/DD2.cgi?smart=261:Pfam_DUF3054(115|228)+	Hypothetical protein LOC100276583
	dmt106	GRMZM2G065599_P01	http://smart.embl.de/smart/DDt.cgi?smart=460:	DNA methyl transferase 106
	GRMZM2G069208_P01	GRMZM2G069208_P01	http://smart.embl.de/smart/DD2.cgi?smart=308:PUR(36|97)+PUR(99|166)+PUR(228|289)+	Hypothetical protein LOC100274069
	GRMZM2G075227_P01	GRMZM2G075227_P01	http://smart.embl.de/smart/DDt.cgi?smart=170:	Senescence-associated protein
	TCP17	GRMZM2G077755_P01	http://smart.embl.de/smart/DD2.cgi?smart=400:Pfam_TCP(58|254)+	Transcription factor TCP14-like
	GRMZM2G081221_P01	GRMZM2G081221_P01	http://smart.embl.de/smart/DD2.cgi?smart=417:FHA(122|174)+	Nuclear inhibitor of protein phosphatase 1-like
	FHA5	GRMZM2G086138_P01	http://smart.embl.de/smart/DD2.cgi?smart=425:FHA(123|175)+	Hypothetical protein LOC100279282
	TCP21	GRMZM2G089638_P01	http://smart.embl.de/smart/DD2.cgi?smart=416:Pfam_TCP(91|269)+	Uncharacterized protein
	TCP22	GRMZM2G092214_P01	http://smart.embl.de/smart/DD2.cgi?smart=324:Pfam_TCP(95|210)+	Hypothetical protein LOC100272415
	GRMZM2G092910_P01	GRMZM2G092910_P01	http://smart.embl.de/smart/DD2.cgi?smart=397:DnaJ(82|140)+	Hypothetical protein LOC100193861
	TCP23	GRMZM2G093895_P01	http://smart.embl.de/smart/DD2.cgi?smart=405:Pfam_TCP(99|310)+	Hypothetical protein LOC100384575
	TCP24	GRMZM2G096610_P01	http://smart.embl.de/smart/DD2.cgi?smart=176:Pfam_TCP(53|175)+	Transcription factor PCF1-like
	myb65	GRMZM2G097638_P01	http://smart.embl.de/smart/DD2.cgi?smart=349:SANT(15|65)+SANT(68|116)+	R2R3MYB-domain protein Fragment
	GRMZM2G098076_P01	GRMZM2G098076_P01	http://smart.embl.de/smart/DD2.cgi?smart=617:COIL(84|108)+COIL(243|300)+COIL(456|519)+TRANS(583|605)+	Proton pump-interactor 1-like
	GRMZM2G102356_P01	GRMZM2G102356_P01	http://smart.embl.de/smart/DD2.cgi?smart=154:Pfam_Bet_v_1(1|154)+Pfam_Polyketide_cyc2(2|153)+	Bet v I allergen
	TCP25	GRMZM2G107031_P01	http://smart.embl.de/smart/DD2.cgi?smart=323:TRANS(20|42)+Pfam_TCP(57|186)+	Uncharacterized protein
	ZmPCNA2	GRMZM2G108712_P03	http://smart.embl.de/smart/DD2.cgi?smart=263:Pfam_PCNA_N(1|125)+Pfam_Rad9(12|252)+Pfam_PCNA_C(127|254)+	Proliferating cell nuclear antigen2 ; This protein is an auxiliary protein of DNA polymerase delta and is involved in the control of eukaryotic DNA replication by increasing the polymerase's processibility during elongation of the leading strand
	LOX4	GRMZM2G109056_P01	http://smart.embl.de/smart/DD2.cgi?smart=887:LH2(21|166)+Pfam_Lipoxygenase(175|864)+	Lipoxygenase ; Plant lipoxygenase may be involved in a number of diverse aspects of plant physiology including growth and development, pest resistance, and senescence or responses to wounding
	GRMZM2G109130_P01	GRMZM2G109130_P01	http://smart.embl.de/smart/DD2.cgi?smart=864:LH2(16|160)+Pfam_Lipoxygenase(169|842)+	Lipoxygenase ; Plant lipoxygenase may be involved in a number of diverse aspects of plant physiology including growth and development, pest resistance, and senescence or responses to wounding
	TCP26	GRMZM2G110242_P01	http://smart.embl.de/smart/DD2.cgi?smart=276:Pfam_TCP(110|227)+	Hypothetical protein LOC100191175
	TCP27	GRMZM2G113888_P01	http://smart.embl.de/smart/DD2.cgi?smart=402:Pfam_TCP(52|276)+	Hypothetical protein LOC100272799
	yz1	GRMZM2G114048_P01	http://smart.embl.de/smart/DD2.cgi?smart=407:CBS(149|199)+CBS(225|273)+CBS(326|374)+	YZ1
	GRMZM2G114503_P01	GRMZM2G114503_P01	http://smart.embl.de/smart/DD2.cgi?smart=96:SANT(12|65)+	RADIALIS
	TCP28	GRMZM2G115516_P01	http://smart.embl.de/smart/DD2.cgi?smart=386:Pfam_TCP(60|232)+	TCP family transcription factor containing protein
	GRMZM2G120942_P02	GRMZM2G120942_P02	http://smart.embl.de/smart/DD2.cgi?smart=243:Pfam_TFIID_30kDa(137|187)+	Transcription initiation factor TFIID subunit 10
	GRMZM2G126749_P01	GRMZM2G126749_P01	http://smart.embl.de/smart/DD2.cgi?smart=437:Pfam_Calmodulin_bind(82|379)+	Uncharacterized protein
	TCP31	GRMZM2G142751_P01	http://smart.embl.de/smart/DD2.cgi?smart=379:Pfam_TCP(52|239)+	Hypothetical protein LOC100279595
	D8	GRMZM2G144744_P01	http://smart.embl.de/smart/DD2.cgi?smart=630:DELLA(38|120)+Pfam_GRAS(243|623)+	DELLA protein DWARF8 (Protein dwarf-8); Probable transcriptional regulator that acts as a repressor of the gibberellin (GA) signaling pathway. Probably acts by participating in large multiprotein complexes that repress transcription of GA-inducible genes. Upon GA application, it is degraded by the proteasome, allowing the GA signaling pathway
	TCP32	GRMZM2G148022_P02	http://smart.embl.de/smart/DD2.cgi?smart=778:TRANS(102|124)+Pfam_TCP(442|642)+	Putative uncharacterized protein
	GRMZM2G148074_P01	GRMZM2G148074_P01	http://smart.embl.de/smart/DD2.cgi?smart=319:Pfam_HD-ZIP_N(8|148)+HOX(171|233)+HALZ(229|272)+	Putative uncharacterized protein
	GRMZM2G151934_P01	GRMZM2G151934_P01	http://smart.embl.de/smart/DD2.cgi?smart=510:SIGNAL(1|21)+UIM(74|93)+UIM(103|122)+LIM(139|191)+Pfam_DUF3633(289|506)+	Protein DA1-related 2-like
	GRMZM2G153920_P01	GRMZM2G153920_P01	http://smart.embl.de/smart/DD2.cgi?smart=525:Pfam_MFS_1(32|378)+Pfam_Sugar_tr(34|499)+	Sorbitol transporter
	bHLH39	GRMZM2G162382_P01	http://smart.embl.de/smart/DD2.cgi?smart=285:HLH(128|177)+	Hypothetical protein LOC100272246
	TCP33	GRMZM2G166687_P01	http://smart.embl.de/smart/DD2.cgi?smart=240:Pfam_TCP(73|215)+	Teosinte branched1 protein
	TCP36	GRMZM2G178603_P01	http://smart.embl.de/smart/DD2.cgi?smart=220:Pfam_TCP(46|220)+	Transcription factor TCP21-like
	GRMZM2G348238_P01	GRMZM2G348238_P01	http://smart.embl.de/smart/DD2.cgi?smart=499:COIL(45|75)+Pfam_Myb_DNA-binding(276|327)+	Hypothetical protein LOC100384814 (LOC100384814), mRNA
	TCP38	GRMZM2G359599_P01	http://smart.embl.de/smart/DD2.cgi?smart=173:DnaJ(89|146)+	Uncharacterized protein
	GRMZM2G382717_P01	GRMZM2G382717_P01	http://smart.embl.de/smart/DD2.cgi?smart=396:DnaJ(81|139)+	Hypothetical protein LOC100276130
	TCP40	GRMZM2G416524_P01	http://smart.embl.de/smart/DD2.cgi?smart=297:Pfam_TCP(111|271)+	Uncharacterized protein
	TCP42	GRMZM2G445944_P01	http://smart.embl.de/smart/DD2.cgi?smart=207:Pfam_TCP(30|205)+	Hypothetical protein LOC100278144
	TCP45	GRMZM2G465091_P01	http://smart.embl.de/smart/DD2.cgi?smart=207:Pfam_TCP(34|207)+	Transcription factor PCF1-like
	WRKY42	GRMZM5G812272_P02	http://smart.embl.de/smart/DD2.cgi?smart=414:WRKY(198|257)+	Hypothetical protein LOC100279449
	wrky46	GRMZM5G823157_P01	http://smart.embl.de/smart/DD2.cgi?smart=484:WRKY(221|281)+	Probable WRKY transcription factor 14
	DAD1	GRMZM5G847530_P01	http://smart.embl.de/smart/DD2.cgi?smart=114:Pfam_DAD(4|114)+	Defender against cell death 1 Fragment (DAD-1); Essential subunit of the N-oligosaccharyl transferase (OST) complex which catalyzes the transfer of a high mannose oligosaccharide from a lipid-linked oligosaccharide donor to an asparagine residue within an Asn-X-Ser/Thr consensus motif in nascent polypeptide chains. Possesses cell death-inhibiting activity
	GRMZM5G881605_P01	GRMZM5G881605_P01	http://smart.embl.de/smart/DDt.cgi?smart=363:	Tetratricopeptide repeat protein 13
	IDP109	GRMZM5G892742_P04	http://smart.embl.de/smart/DDt.cgi?smart=456:	Hypothetical protein LOC100272643
	AC233892.1_FGP001	AC233892.1_FGP001	http://smart.embl.de/smart/DD2.cgi?smart=582:Pfam_PPR(161|189)+Pfam_PPR_1(187|220)+Pfam_PPR_2(191|240)+Pfam_PPR(194|224)+Pfam_PPR_1(222|253)+Pfam_PPR(229|253)+Pfam_PPR_1(292|322)+Pfam_PPR_2(296|345)+Pfam_PPR_3(298|331)+Pfam_PPR(299|329)+Pfam_PPR_3(334|366)+Pfam_PPR(334|364)+Pfam_PPR_2(335|380)+Pfam_PPR_1(362|395)+Pfam_PPR_2(366|415)+Pfam_PPR_3(368|401)+Pfam_PPR(369|399)+Pfam_PPR_1(397|429)+Pfam_P…	Hypothetical protein LOC100381779
	GRMZM2G005869_P01	GRMZM2G005869_P01	http://smart.embl.de/smart/DD2.cgi?smart=481:S_TKc(152|408)+S_TK_X(409|469)+	LOC100281573
	TCP8	GRMZM2G015037_P01	http://smart.embl.de/smart/DD2.cgi?smart=657:Pfam_TCP(319|479)+	Transcription factor PCF5-like
	KN-1	GRMZM2G017087_P02	http://smart.embl.de/smart/DD2.cgi?smart=359:KNOX1(102|146)+KNOX2(153|204)+ELK(162|182)+ELK(242|263)+HOX(264|329)+	Homeotic protein knotted-1 ; Possible transcription factor that regulates genes involved in development. Mutations in KN-1 alter leaf development. Foci of cells along the lateral vein do not differentiate properly but continue to divide, forming knots. May participate in the switch from indeterminate to determinate cell fates. Probably binds to the DNA sequence 5'-TGAC-3'
	GRMZM2G025016_P01	GRMZM2G025016_P01	http://smart.embl.de/smart/DD2.cgi?smart=413:RRM(241|313)+Pfam_HSP70(314|393)+	Annotation not available
	RS1	GRMZM2G028041_P01	http://smart.embl.de/smart/DD2.cgi?smart=351:KNOX1(88|132)+KNOX2(135|186)+ELK(232|253)+HOX(254|319)+	Homeobox protein rough sheath 1 ; Plays a possible role in patterning the placement of lateral organs along the axis of the shoot. Mutations in RS1 alters cell fate and causes unregulated cell division and expansion in the leaf. Probably binds to the DNA sequence 5'-TGAC- 3'
	GRMZM2G042443_P01	GRMZM2G042443_P01	http://smart.embl.de/smart/DD2.cgi?smart=1127:RRM(13|93)+Pfam_RdRP(382|967)+	RNA-dependent RNA polymerase
	GRMZM2G051247_P01	GRMZM2G051247_P01	http://smart.embl.de/smart/DD2.cgi?smart=262:RRM(162|243)+	Hypothetical protein LOC100274945
	GRMZM2G053722_P01	GRMZM2G053722_P01	http://smart.embl.de/smart/DD2.cgi?smart=813:PP2Cc(106|393)+PP2C_SIG(124|395)+cNMP(487|610)+cNMP(613|753)+	2C-type protein phosphatase protein
	GRMZM2G056355_P01	GRMZM2G056355_P01	http://smart.embl.de/smart/DD2.cgi?smart=252:Pfam_Kdo(7|79)+Pfam_Pkinase(7|179)+Pfam_Kinase-like(7|162)+Pfam_Pkinase_Tyr(13|164)+S_TK_X(180|240)+	Uncharacterized protein
	GRMZM2G062218_P01	GRMZM2G062218_P01	http://smart.embl.de/smart/DD2.cgi?smart=328:Pfam_CCT(181|225)+	Uncharacterized protein
	GRMZM2G071844_P01	GRMZM2G071844_P01	http://smart.embl.de/smart/DD2.cgi?smart=209:DUF862(10|148)+	EREBP-4 like protein
	S6K	GRMZM2G080001_P01	http://smart.embl.de/smart/DD2.cgi?smart=486:S_TKc(152|407)+S_TK_X(408|469)+	Ribosomal protein S6 kinase
	GRMZM2G080851_P01	GRMZM2G080851_P01	http://smart.embl.de/smart/DD2.cgi?smart=940:SIGNAL(1|22)+Pfam_LRR_7(264|281)+Pfam_LRR_1(265|286)+TRANS(529|551)+Pfam_Pkinase_Tyr(603|873)+Pfam_Pkinase(603|873)+	Hypothetical protein LOC100192366
	GRMZM2G095552_P01	GRMZM2G095552_P01	http://smart.embl.de/smart/DD2.cgi?smart=231:Pfam_UPF0016(9|84)+Pfam_UPF0016(145|220)+	Hypothetical protein LOC100272523
	GRMZM2G098236_P02	GRMZM2G098236_P02	http://smart.embl.de/smart/DD2.cgi?smart=1036:Pfam_SNF2_N(188|273)+	Annotation not available
	GRMZM2G099780_P01	GRMZM2G099780_P01	http://smart.embl.de/smart/DDt.cgi?smart=618:	Hypothetical protein LOC100384565
	GRMZM2G101511_P02	GRMZM2G101511_P02	http://smart.embl.de/smart/DD2.cgi?smart=464:Pfam_SBP(140|214)+	Teosinte glume architecture 1
	GRMZM2G104006_P01	GRMZM2G104006_P01	http://smart.embl.de/smart/DD2.cgi?smart=287:Pfam_Pkinase(2|230)+Pfam_Pkinase_Tyr(4|219)+Pfam_Kinase-like(56|215)+	Annotation not available
	IG1	GRMZM2G118250_P03	http://smart.embl.de/smart/DD2.cgi?smart=260:Pfam_DUF260(33|133)+	LOB domain-containing protein 6 (Protein ASYMMETRIC LEAVES 2)(Protein indeterminate gametophyte 1)(ZmIG1); Promotes the switch from proliferation to differentiation in the embryo sac. Negative regulator of cell proliferation in the adaxial side of leaves. Regulates the formation of a symmetric lamina and the establishment of venation. Interacts directly with RS2 (rough sheath 2) to repress some k…
	TCP29	GRMZM2G120151_P01	http://smart.embl.de/smart/DD2.cgi?smart=298:Pfam_TCP(58|177)+	TCP family transcription factor containing protein
	GRMZM2G122258_P01	GRMZM2G122258_P01	http://smart.embl.de/smart/DD2.cgi?smart=287:Pfam_Pkinase(2|230)+Pfam_Pkinase_Tyr(4|219)+Pfam_Kinase-like(56|215)+	Hypothetical protein LOC100279221
	GRMZM2G136283_P01	GRMZM2G136283_P01	http://smart.embl.de/smart/DD2.cgi?smart=545:Pfam_GATase(22|211)+Pfam_Peptidase_C26(83|193)+Pfam_Asn_synthase(220|311)+Pfam_GMP_synt_C(452|544)+	Hypothetical protein LOC100383569
	GRMZM2G136522_P01	GRMZM2G136522_P01	http://smart.embl.de/smart/DD2.cgi?smart=523:Pfam_Pyr_redox_2(79|364)+Pfam_Pyr_redox_3(81|260)+Pfam_Pyr_redox(225|306)+Pfam_Thioredoxin(421|522)+Pfam_Glutaredoxin(440|500)+	Hypothetical protein LOC100216789
	GRMZM2G137816_P02	GRMZM2G137816_P02	http://smart.embl.de/smart/DD2.cgi?smart=353:SIGNAL(1|17)+Pfam_DUF1230(91|236)+	Hypothetical protein LOC100278439
	GRMZM2G139700_P01	GRMZM2G139700_P01	http://smart.embl.de/smart/DD2.cgi?smart=368:Pfam_NAM(13|142)+	Putative uncharacterized protein nam2 Fragment
	GRMZM2G157596_P01	GRMZM2G157596_P01	http://smart.embl.de/smart/DD2.cgi?smart=199:ARF(16|196)+	Hypothetical protein LOC100384428
	GRMZM2G160560_P01	GRMZM2G160560_P01	http://smart.embl.de/smart/DD2.cgi?smart=234:Pfam_UPF0016(9|84)+Pfam_UPF0016(147|222)+	Transmembrane protein PFT27
	TCP34	GRMZM2G166946_P01	http://smart.embl.de/smart/DD2.cgi?smart=283:Pfam_TCP(47|163)+	TCP family transcription factor containing protein
	GRMZM2G170509_P01	GRMZM2G170509_P01	http://smart.embl.de/smart/DD2.cgi?smart=229:Pfam_4HBT_2(100|224)+Pfam_4HBT(108|193)+	Uncharacterized LOC103646099
	GRMZM2G175499_P01	GRMZM2G175499_P01	http://smart.embl.de/smart/DD2.cgi?smart=559:SIGNAL(1|26)+Pfam_PMEI(40|183)+Pfam_Pectinesterase(233|543)+	Pectinesterase PPE8B
	TCP37	GRMZM2G180568_P01	http://smart.embl.de/smart/DD2.cgi?smart=323:Pfam_TCP(60|232)+	Transcription factor PCF8-like
	GRMZM2G347798_P02	GRMZM2G347798_P02	http://smart.embl.de/smart/DD2.cgi?smart=80:Pfam_Arf(1|68)+	Annotation not available
	GRMZM2G353726_P01	GRMZM2G353726_P01	http://smart.embl.de/smart/DD2.cgi?smart=839:SIGNAL(1|22)+B_lectin(31|164)+EGF(303|349)+Pfam_PAN_2(356|427)+TRANS(463|485)+Pfam_Pkinase(517|730)+Pfam_Pkinase_Tyr(518|788)+	G-type lectin S-receptor-like serine/threonine-protein kinase RKS1
	GRMZM2G357399_P01	GRMZM2G357399_P01	http://smart.embl.de/smart/DD2.cgi?smart=181:ARF(1|181)+	ADP-ribosylation factor
	CUC2	GRMZM2G393433_P02	http://smart.embl.de/smart/DD2.cgi?smart=358:Pfam_NAM(15|143)+	CUC2
	ARF1	GRMZM2G395844_P02	http://smart.embl.de/smart/DD2.cgi?smart=241:ARF(53|233)+	ADP-ribosylation factor ; GTP-binding protein involved in protein trafficking; may modulate vesicle budding and uncoating within the Golgi apparatus
	KNOX4	GRMZM2G452178_P01	http://smart.embl.de/smart/DD2.cgi?smart=360:KNOX1(92|136)+KNOX2(139|190)+ELK(238|259)+HOX(260|325)+	Homeobox protein knotted-1-like 4 Fragment ; Probably binds to the DNA sequence 5'-TGAC-3'
	GRMZM2G467943_P01	GRMZM2G467943_P01	http://smart.embl.de/smart/DD2.cgi?smart=1012:TRANS(151|173)+RRM(276|348)+	Uncharacterized protein
	GRMZM2G482154_P01	GRMZM2G482154_P01	http://smart.embl.de/smart/DD2.cgi?smart=633:KH(39|121)+KH(131|209)+TRANS(366|388)+	Annotation not available
	GRMZM2G494600_P01	GRMZM2G494600_P01	http://smart.embl.de/smart/DD2.cgi?smart=487:Pfam_Isy1(3|74)+TRANS(89|111)+TRANS(131|153)+TRANS(174|196)+Pfam_DUF966(292|400)+Pfam_BCAS2(406|487)+	Uncharacterized protein
	GRMZM2G542686_P01	GRMZM2G542686_P01	http://smart.embl.de/smart/DD2.cgi?smart=300:Pfam_Pkinase(66|138)+	Annotation not available
	GRMZM2G567838_P01	GRMZM2G567838_P01	http://smart.embl.de/smart/DD2.cgi?smart=55:Pfam_Arf(1|50)+	Annotation not available
	GRMZM5G836182_P01	GRMZM5G836182_P01	http://smart.embl.de/smart/DD2.cgi?smart=181:ARF(1|181)+	Hypothetical protein LOC100382775
	GRMZM5G843213_P01	GRMZM5G843213_P01	http://smart.embl.de/smart/DDt.cgi?smart=576:	Putative uncharacterized protein
	TCP1	AC190734.2_FGP003	http://smart.embl.de/smart/DD2.cgi?smart=359:Pfam_TCP(99|258)+	Putative teosinte branched2 Fragment
	AC199439.4_FGP005	AC199439.4_FGP005	http://smart.embl.de/smart/DD2.cgi?smart=679:Pfam_Pkinase(1|67)+Pfam_HSP70(339|662)+	Uncharacterized protein
	AC211651.4_FGP001	AC211651.4_FGP001	http://smart.embl.de/smart/DD2.cgi?smart=550:Pfam_HSP70(217|542)+	Uncharacterized protein
	AC215198.3_FGP002	AC215198.3_FGP002	http://smart.embl.de/smart/DD2.cgi?smart=787:Pfam_PPR(248|277)+Pfam_PPR_3(249|275)+Pfam_PPR_2(276|324)+Pfam_PPR_3(278|311)+Pfam_PPR(279|309)+Pfam_PPR(350|379)+Pfam_PPR_2(377|426)+Pfam_PPR_3(379|412)+Pfam_PPR(380|410)+Pfam_PPR_3(449|482)+Pfam_PPR(450|480)+Pfam_PPR_2(478|527)+Pfam_PPR_3(480|513)+Pfam_PPR(481|511)+Pfam_PPR(516|544)+Pfam_PPR(552|580)+Pfam_DYW_deaminase(653|777)+	Uncharacterized protein
	ra2	AC233943.1_FGP002	http://smart.embl.de/smart/DD2.cgi?smart=261:Pfam_DUF260(30|130)+	Ramosa 2
	TCP6	AC234521.1_FGP006	http://smart.embl.de/smart/DD2.cgi?smart=255:Pfam_TCP(1|250)+	Uncharacterized protein
	Ra1	GRMZM2G003927_P01	http://smart.embl.de/smart/DD2.cgi?smart=175:ZnF_C2H2(46|68)+	Hypothetical protein LOC100276104
	GRMZM2G004880_P01	GRMZM2G004880_P01	http://smart.embl.de/smart/DD2.cgi?smart=420:Pfam_Kinase-PPPase(133|401)+	Hypothetical protein LOC100279565
	GRMZM2G009465_P01	GRMZM2G009465_P01	http://smart.embl.de/smart/DD2.cgi?smart=481:SIGNAL(1|25)+Pfam_Pollen_Ole_e_I(34|141)+	LOC542000
	GRMZM2G010274_P01	GRMZM2G010274_P01	http://smart.embl.de/smart/DD2.cgi?smart=76:TRANS(33|55)+	Annotation not available
	GRMZM2G016866_P01	GRMZM2G016866_P01	http://smart.embl.de/smart/DD2.cgi?smart=394:Pfam_PPR_3(179|220)+Pfam_PPR_1(216|249)+Pfam_PPR_2(220|267)+Pfam_PPR_3(222|255)+Pfam_PPR(223|253)+Pfam_PPR_3(257|290)+Pfam_PPR(258|288)+Pfam_PPR_1(321|354)+Pfam_PPR_3(327|358)+Pfam_PPR(328|357)+	Hypothetical protein LOC100382549
	GRMZM2G023798_P01	GRMZM2G023798_P01	http://smart.embl.de/smart/DD2.cgi?smart=759:Pfam_Prenyltrans(143|186)+Pfam_Prenyltrans_1(145|210)+Pfam_Prenyltrans_2(514|655)+Pfam_Prenyltrans(586|627)+Pfam_Prenyltrans_1(587|676)+Pfam_Prenyltrans(634|689)+	Hypothetical protein LOC100382426
	GRMZM2G039263_P01	GRMZM2G039263_P01	http://smart.embl.de/smart/DD2.cgi?smart=545:Pfam_Cpn60_TCP1(31|538)+	LOC100283716 ; Molecular chaperone; assists the folding of proteins upon ATP hydrolysis
	GRMZM2G042992_P01	GRMZM2G042992_P01	http://smart.embl.de/smart/DD2.cgi?smart=1141:LisH(4|36)+CTLH(34|92)+WD40(335|374)+WD40(395|435)+WD40(441|482)+WD40(485|526)+WD40(529|572)+WD40(575|615)+WD40(823|865)+WD40(868|908)+WD40(911|950)+WD40(1001|1043)+	Hypothetical protein LOC100381576
	GRMZM2G054663_P01	GRMZM2G054663_P01	http://smart.embl.de/smart/DD2.cgi?smart=361:Pfam_PRK(117|267)+	Uncharacterized protein
	GRMZM2G062210_P01	GRMZM2G062210_P01	http://smart.embl.de/smart/DD2.cgi?smart=445:Pfam_RPN7(106|280)+PINT(331|414)+	Fusca homolog
	TCP16	GRMZM2G064628_P01	http://smart.embl.de/smart/DD2.cgi?smart=280:Pfam_TCP(110|239)+	Putative uncharacterized protein
	GRMZM2G065494_P01	GRMZM2G065494_P01	http://smart.embl.de/smart/DD2.cgi?smart=757:Pfam_Prenyltrans_2(99|211)+Pfam_Prenyltrans(143|186)+Pfam_Prenyltrans_1(145|210)+Pfam_Prenyltrans_2(514|655)+Pfam_Prenyltrans(585|627)+Pfam_Prenyltrans_1(587|677)+Pfam_Prenyltrans(634|689)+	Cycloartenol synthase
	WRKY102	GRMZM2G070211_P01	http://smart.embl.de/smart/DD2.cgi?smart=354:Pfam_Plant_zn_clust(237|283)+WRKY(285|345)+	WRKY transcription factor 21
	GRMZM2G072274_P01	GRMZM2G072274_P01	http://smart.embl.de/smart/DD2.cgi?smart=341:Pfam_DUF296(137|254)+	Hypothetical protein LOC100304287
	myb38	GRMZM2G084583_P01	http://smart.embl.de/smart/DD2.cgi?smart=254:SANT(13|63)+SANT(66|114)+	Myb-related protein Zm38 ; Transcription factor that regulates negatively genes involved in anthocyanin biosynthesis
	TE1	GRMZM2G085113_P01	http://smart.embl.de/smart/DD2.cgi?smart=664:RRM(95|164)+RRM(220|287)+RRM(450|535)+	Protein terminal ear1 ; Probable RNA-binding protein. Involved in the regulation of leaf initiation rate and shoot development. Seems to act more predominantly in the early stages of the leaf development, rather than in the later phase
	TCP19	GRMZM2G088440_P01	http://smart.embl.de/smart/DD2.cgi?smart=182:DnaJ(39|97)+	Uncharacterized protein
	GRMZM2G094863_P01	GRMZM2G094863_P01	http://smart.embl.de/smart/DD2.cgi?smart=66:Pfam_HSP70(1|66)+	Annotation not available
	GRMZM2G110626_P01	GRMZM2G110626_P01	http://smart.embl.de/smart/DD2.cgi?smart=545:Pfam_Cpn60_TCP1(31|538)+	Hypothetical protein LOC100272316 ; Molecular chaperone; assists the folding of proteins upon ATP hydrolysis
	GRMZM2G150030_P01	GRMZM2G150030_P01	http://smart.embl.de/smart/DD2.cgi?smart=756:Pfam_PPR_2(158|207)+Pfam_PPR_3(160|193)+Pfam_PPR(161|191)+Pfam_PPR_1(189|222)+Pfam_PPR_2(193|242)+Pfam_PPR_3(195|228)+Pfam_PPR(196|226)+Pfam_PPR_3(230|263)+Pfam_PPR(231|261)+Pfam_PPR_2(232|277)+Pfam_PPR_1(259|287)+Pfam_PPR(266|290)+ANK(302|335)+Pfam_PPR(336|366)+Pfam_PPR_1(364|397)+Pfam_PPR_2(368|417)+Pfam_TPR_10(370|397)+Pfam_PPR_3(370|403)+Pfam_PPR(3…	Hypothetical protein LOC100383543
	GRMZM2G153815_P01	GRMZM2G153815_P01	http://smart.embl.de/smart/DD2.cgi?smart=678:Pfam_HSP70(54|649)+	Heat shock 70 kDa protein
	CCD7	GRMZM2G158657_P01	http://smart.embl.de/smart/DD2.cgi?smart=624:Pfam_RPE65(63|624)+	Carotenoid cleavage dioxygenase
	GRMZM2G161035_P01	GRMZM2G161035_P01	http://smart.embl.de/smart/DD2.cgi?smart=457:Pfam_HSP70(187|457)+	Uncharacterized protein
	GRMZM2G165694_P01	GRMZM2G165694_P01	http://smart.embl.de/smart/DD2.cgi?smart=661:Pfam_RimM(95|184)+Pfam_PRC(190|283)+	Putative uncharacterized protein
	GRMZM2G167766_P01	GRMZM2G167766_P01	http://smart.embl.de/smart/DD2.cgi?smart=218:Pfam_YGGT(132|207)+	Hypothetical protein LOC100382482
	IDP2469	GRMZM2G170870_P01	http://smart.embl.de/smart/DD2.cgi?smart=226:Pfam_Ribosomal_L6(56|128)+Pfam_Ribosomal_L6(136|211)+	50S ribosomal protein L6
	GRMZM2G173424_P01	GRMZM2G173424_P01	http://smart.embl.de/smart/DD2.cgi?smart=225:EFh(85|113)+EFh(122|150)+EFh(166|194)+	Hypothetical protein LOC100192607
	WRKY110	GRMZM2G173680_P01	http://smart.embl.de/smart/DD2.cgi?smart=367:Pfam_Plant_zn_clust(252|297)+WRKY(299|359)+	Hypothetical protein LOC100191630
	GRMZM2G174716_P01	GRMZM2G174716_P01	http://smart.embl.de/smart/DD2.cgi?smart=497:Pfam_TruB_N(299|449)+	Pseudouridylate synthase/ transporter
	GRMZM2G326009_P01	GRMZM2G326009_P01	http://smart.embl.de/smart/DD2.cgi?smart=308:Pfam_HSP70(196|267)+Pfam_HSP70(264|308)+	Annotation not available
	GRMZM2G336144_P01	GRMZM2G336144_P01	http://smart.embl.de/smart/DD2.cgi?smart=438:Pfam_Transposase_23(248|313)+Pfam_HSP70(324|438)+	Annotation not available
	GRMZM2G356282_P01	GRMZM2G356282_P01	http://smart.embl.de/smart/DD2.cgi?smart=618:Pfam_Retrotrans_gag(126|224)+Pfam_HSP70(319|375)+BTB(438|616)+	Annotation not available
	GRMZM2G377761_P01	GRMZM2G377761_P01	http://smart.embl.de/smart/DD2.cgi?smart=880:Pfam_RNase_PH(79|211)+Pfam_RNase_PH_C(214|278)+Pfam_RNase_PH(437|571)+Pfam_RNase_PH_C(575|650)+KH(673|738)+S1(742|813)+	Probable polyribonucleotide nucleotidyltransferase 1, chloroplastic
	GRMZM2G388855_P01	GRMZM2G388855_P01	http://smart.embl.de/smart/DD2.cgi?smart=344:Pfam_DUF4336(86|343)+	Uncharacterized protein
	BA1	GRMZM2G397518_P01	http://smart.embl.de/smart/DD2.cgi?smart=219:HLH(58|107)+	Barren stalk1
	GRMZM2G449496_P01	GRMZM2G449496_P01	http://smart.embl.de/smart/DD2.cgi?smart=496:Pfam_NAD_binding_10(85|306)+	Hypothetical protein LOC100383193
	GRMZM2G472031_P01	GRMZM2G472031_P01	http://smart.embl.de/smart/DD2.cgi?smart=308:Pfam_HSP70(196|267)+Pfam_HSP70(264|308)+	Annotation not available
	GRMZM2G549431_P01	GRMZM2G549431_P01	http://smart.embl.de/smart/DDt.cgi?smart=53:	Annotation not available
	GRMZM5G805493_P01	GRMZM5G805493_P01	http://smart.embl.de/smart/DD2.cgi?smart=124:Pfam_HSP70(1|120)+	Uncharacterized protein
	GRMZM5G809578_P01	GRMZM5G809578_P01	http://smart.embl.de/smart/DD2.cgi?smart=536:Pfam_HSP70(46|133)+	Uncharacterized protein
	fat2	GRMZM5G829544_P01	http://smart.embl.de/smart/DD2.cgi?smart=434:Pfam_Acyl-thio_N(1|130)+Pfam_Acyl-ACP_TE(141|412)+	Putative acyl-ACP thioesterase family protein
	WRKY109	GRMZM5G880069_P02	http://smart.embl.de/smart/DD2.cgi?smart=369:Pfam_Plant_zn_clust(249|295)+WRKY(297|357)+	Hypothetical protein LOC100192894
P. patens	GAL1	PP1S12_244V6.1	http://smart.embl.de/smart/DD2.cgi?smart=712:Pfam_DELLA(83|156)+Pfam_GRAS(240|607)+	DELLA proteinDELLA-like protein
	GAL2	PP1S175_16V6.1	http://smart.embl.de/smart/DD2.cgi?smart=595:Pfam_DELLA(70|139)+Pfam_GRAS(226|593)+	DELLA proteinDELLA-like protein
	PP1S195_11V6.1	PP1S195_11V6.1	http://smart.embl.de/smart/DD2.cgi?smart=273:Pfam_DUF3054(126|239)+	Predicted protein
	PP1S218_133V6.1	PP1S218_133V6.1	http://smart.embl.de/smart/DD2.cgi?smart=426:COIL(25|68)+AAA(206|345)+	Predicted protein
	PP1S340_7V6.1	PP1S340_7V6.1	http://smart.embl.de/smart/DD2.cgi?smart=422:COIL(29|67)+AAA(202|341)+	Predicted protein
	TCP1	PP1S348_6V6.1	http://smart.embl.de/smart/DD2.cgi?smart=505:Pfam_TCP(69|315)+	Annotation not available
	TCP4	PP1S356_40V6.1	http://smart.embl.de/smart/DD2.cgi?smart=501:Pfam_TCP(73|228)+	Predicted protein
	PP1S570_2V6.1	PP1S570_2V6.1	http://smart.embl.de/smart/DD2.cgi?smart=403:SIGNAL(1|30)+Pfam_Lipase_GDSL(48|370)+	Predicted protein
	PP1S646_1V6.1	PP1S646_1V6.1	http://smart.embl.de/smart/DD2.cgi?smart=403:SIGNAL(1|33)+Pfam_Lipase_GDSL(48|370)+	Predicted protein
	TCP2	PP1S67_183V6.1	http://smart.embl.de/smart/DD2.cgi?smart=514:Pfam_TCP(78|230)+	Predicted protein
	PP1S76_209V6.1	PP1S76_209V6.1	http://smart.embl.de/smart/DD2.cgi?smart=937:TPR(42|75)+TPR(196|229)+TPR(230|263)+TPR(264|297)+TPR(331|364)+TPR(365|398)+TPR(399|432)+TPR(433|466)+TRANS(846|868)+	Predicted protein
	TCP7	PP1S207_110V6.1	http://smart.embl.de/smart/DD2.cgi?smart=573:Pfam_TCP(88|296)+	Predicted protein
	PP1S21_159V6.1	PP1S21_159V6.1	http://smart.embl.de/smart/DDt.cgi?smart=310:	Annotation not available
	PP1S327_64V6.1	PP1S327_64V6.1	http://smart.embl.de/smart/DD2.cgi?smart=419:Pfam_NAM(21|149)+	Predicted protein
	TCP3	PP1S332_35V6.1	http://smart.embl.de/smart/DD2.cgi?smart=584:Pfam_TCP(94|297)+	Predicted protein
	PP1S33_211V6.1	PP1S33_211V6.1	http://smart.embl.de/smart/DD2.cgi?smart=761:Pfam_Prenyltrans(150|193)+Pfam_Prenyltrans_1(152|218)+Pfam_Prenyltrans_2(543|663)+Pfam_Prenyltrans(593|635)+Pfam_Prenyltrans_1(595|721)+Pfam_Prenyltrans(642|697)+	Predicted protein
	PP1S370_10V6.1	PP1S370_10V6.1	http://smart.embl.de/smart/DD2.cgi?smart=395:FBOX(52|92)+	Predicted protein
	PP1S39_161V6.1	PP1S39_161V6.1	http://smart.embl.de/smart/DD2.cgi?smart=238:DUF862(6|146)+	Predicted protein
	PP1S411_22V6.1	PP1S411_22V6.1	http://smart.embl.de/smart/DD2.cgi?smart=269:DUF862(5|158)+	Predicted protein
	PP1S42_276V6.1	PP1S42_276V6.1	http://smart.embl.de/smart/DD2.cgi?smart=220:DUF862(16|154)+	Predicted protein
	PP1S55_210V6.1	PP1S55_210V6.1	http://smart.embl.de/smart/DD2.cgi?smart=265:DUF862(5|158)+	Predicted protein
	PP1S70_275V6.1	PP1S70_275V6.1	http://smart.embl.de/smart/DD2.cgi?smart=241:DUF862(2|154)+	Predicted protein
	PP1S79_2V6.3	PP1S79_2V6.3	http://smart.embl.de/smart/DD2.cgi?smart=340:DUF862(6|147)+	Annotation not available
